# Supplementary material for: Effectiveness of a live oral human rotavirus vaccine after programmatic introduction in Bangladesh: A cluster-randomized trial
Source: PLoS Med. 2017 Apr 18;14(4):e1002282. doi: 10.1371/journal.pmed.1002282 (PMC5395158; doi:10.1371/journal.pmed.1002282)
Supplement: S1 Data — (XLS) [file pmed.1002282.s007.xls]

## Sheet: trial_data
service_area	cluster_masked	masked_individual_id	cluster_intervention_assignment	age_at_enrollment	age_at_1st_exit_from_study_area	age_at_re_entry_to_study_area	age_at_2nd_exit_from_study_area	age_at_rotarix_dose_1	age_at_rotarix_dose_2	age_at_opv_dose_1	age_at_opv_dose_2	age_at_opv_dose_3	rv_1st_age_at_admission	rv_1st_in_study_area	rv_1st_hosp_required	rv_1st_only_oral_rehyd_admin	rv_1st_num_diar_in_24_hrs	rv_1st_num_vomitting_in_24_hrs	rv_1st_level_of_dehydration	rv_1st_highest_temp_in_24_hrs	rv_1st_duration_diarrhea	rv_1st_duration_vomitting	rv_1st_modified_vesikari_score	rv_1st_age_at_spec_coll	rv_1st_elisa_result	rv_1st_g_type	rv_1st_p_type	etec_1st_age_at_admission	etec_1st_in_study_area	etec_1st_hosp_required	etec_1st_only_oral_rehyd_admin	etec_1st_num_diar_in_24_hrs	etec_1st_num_vomitting_in_24_hrs	etec_1st_level_of_dehydration	etec_1st_highest_temp_in_24_hrs	etec_1st_duration_diarrhea	etec_1st_duration_vomitting	etec_1st_modified_vesikari_score	etec_1st_rotavirus_coinf
0	1	1	1	133	731					96	124	159
0	1	2	1	42	385			46	74	46	74	109
0	1	3	1	42	596			43	71	43	71	103
0	1	4	1	42	688			72	107	72	107	135																	1	0	1	9	1	1	38	2	1	8	0
0	1	5	1	140	625					44	72	100
0	1	6	1	42	588			63	95	63	95	158
0	1	7	1	42	731					60	90	151
0	1	8	1	42	731			64	96	64	96	124
0	1	9	1	42	731			57	85	57	85	116
0	1	10	1	42	124	577	629	48	76	48	76	104
0	1	11	1	42	635			54	82	54	82	173
0	1	12	1	112	731					44	72	135
0	1	13	1	42	731			55	86	55	86	118
0	1	14	1	42	383			44	72	44	72	114
0	1	15	1	42	127
0	1	16	1	42	424					51	83	113
0	1	17	1	42	731			58	86	58	86	114
0	1	18	1	42	731			50	81	50	81	113
0	1	19	1	42	613			60	88	60	88	120
0	1	20	1	42	236			51	79	51	79	107
0	1	21	1	42	269			49	84	49	84	112																		0	1	6	0	2	38.2	5	0	9
0	2	22	1	42	617			46	74	46	74	102
0	2	23	1	44	731					47	75	111
0	2	24	1	42	731			49	77	49	77	140	186	1	1	1	17	3	1	38.6	5	2	13	205	1	M	M			1	1	14	2	1	38.2	4	3	12
0	2	25	1	42	731			46	74	46	74	109
0	2	26	1	42	731			42	70	42	70	133
0	2	27	1	42	117					65	93	124
0	2	28	1	42	409			76	111	76	111	139	279	1	1	1	11	0	1	38	6	0	9	286	1	2	4			1	1	11	0	1	38	6	0	9
0	2	29	1	42	731			65	100	65	100	156
0	2	30	1	42	688			85	120	85	120	148
0	2	31	1	91	618					50	78	201
0	2	32	1	42	530			50	78	50	78	141
0	2	33	1	42	731					54	89	117
0	2	34	1	42	131			79	107	47	79	107
0	2	35	1	42	601					61	117	208
0	2	36	1	42	731			50	85	50	85	113	230	1	1	1	13	11	2	39	2	4	17	235	1	M	M			1	1	13	11	2	39	2	4	17
0	2	37	1	42	163					81	128	156
0	2	38	1	42	516			67	95	67	95	123																		1	1	8	2	1	38	4	4	12
0	2	39	1	42	60					64	92	123
0	2	40	1	42	731			58	93	58	93	156
0	2	41	1	42	731			54	89	54	89	117
0	2	42	1	42	63					70	98
0	2	43	1	42	687			81	126	81	126	187
0	2	44	1	42	731			62	90	62	90	118
0	2	45	1	68	232					56	119	148
0	2	46	1	42	731			68	96	68	96	124
0	2	47	1	42	277			66	101	66	101	129
0	2	48	1	42	370			72	100	72	100	128
0	2	49	1	92	731					95	127	156
0	2	50	1	79	731					54	82	146
0	2	51	1	42	731			44	79	44	79	107
0	2	52	1	42	561			46	81	46	81	109
0	2	53	1	42	122			70	98	70	98
0	2	54	1	96	731					58	86	114
0	2	55	1	42	731			43	78	43	78	226
0	2	56	1	42	689			58	86	58	86	121
0	2	57	1	42	123			67	95	67	95	127
0	2	58	1	42	729			63	98	63	98	161
0	2	59	1	139	731					48	111	139
0	2	60	1	42	731					57	112	161
0	2	61	1	42	731			59	87	59	87	122	469	1	1	1	13	5	1	38.8	6	3	16	479	1	2	4			1	1	13	5	1	38.8	6	3	16
0	2	62	1	42	731			41	70	41	70	98
0	2	63	1	42	731			55	83	55	83	111
0	2	64	1	42	386			75	103	75	103	166
0	2	65	1	42	731			57	92	57	92	120
0	2	66	1	110	731					54	82	110
0	2	67	1	65	731			65	100	65	100	157
0	2	68	1	60	731			63	91	63	91	127
0	2	69	1	42	70			46		46	77	105
0	2	70	1	112	566					53	114	149
0	2	71	1	42	708			77	105	77	105	140																		1	0	12	1	1	38.6	4	1	10
0	2	72	1	47	501					79	107	141
0	2	73	1	42	172			49	77	49	77	105
0	2	74	1	42	390			95	123	95	123	151
0	2	75	1	42	461			72	100	72	100	128
0	2	76	1	42	64					68	96	127
0	2	77	1	42	674			68	103	68	103	131
0	2	78	1	42	479			62	118	62	118	156
0	2	79	1	42	253			46	74	46	74	109
0	2	80	1	42	452					145	173	208
0	2	81	1	122	731					66	94	122
0	2	82	1	42	288					42	71
0	2	83	1	42	467			46	74	46	74	109
0	2	84	1	42	731			59	87	59	87	122
0	2	85	1	42	644			101	129	101	129	164
0	2	86	1	42	45					52	80	143
0	2	87	1	42	42					46	74
0	2	88	1	42	192
0	2	89	1	42	224			80	108	80	108	137
0	2	90	1	42	357			62	90	62	90	118
0	2	91	1	42	122			66	94	66	94	126
0	2	92	1	42	686			52	80	52	80	115
0	2	93	1	42	130			102		102	134	162
0	2	94	1	42	476					55	209
0	2	95	1	42	624			81	109	81	109	144	200	1	1	1	8	5	1	38.4	2	1	11	225	1	12	8			1	1	8	5	1	38.4	2	1	11
0	2	96	1	42	467			46	74	46	74	109
0	2	97	1	42	519					60
0	2	98	1	42	88					60	91	120
0	2	99	1	42	191			43	78	43	78	107
0	2	100	1	108	731					80	476	507
0	2	101	1	68	731			68	103	68	103	132
0	2	102	1	42	540			60	88	60	88	123
0	2	103	1	42	59					63	91	154
0	2	104	1	42	731			83	111	83	111	139
0	2	105	1	42	731			46	74	46	74	109
0	2	106	1	42	330			88	123	49	88	123
0	2	107	1	42	224			48	76	48	76	111	194	1	1	1	13	5	1	38.4	3	2	12	180	1	12	0			1	1	13	5	1	38.4	3	2	12
0	2	108	1	42	483			94	122	94	122	150
0	2	109	1	42	471					50	78	113
0	2	110	1	42	507			58	86	58	86	149
0	2	111	1	42	572			60	88	60	88	123
0	2	112	1	42	731			81	112	81	112	144
0	2	113	1	119	731					59	94	122
0	2	114	1	42	731					57	101	129
0	2	115	1	119	731					59	94	122
0	2	116	1	42	112					60	88	119
0	2	117	1	42	731			43	71	43	71	106
0	2	118	1	42	727					47	121	156
0	2	119	1	42	550			70	98	70	98	133
0	2	120	1	42	731			45	80	45	80	108
0	2	121	1	42	731			55	83	55	83	111
0	2	122	1	42	731					49	85	128
0	2	123	1	42	634			91	119	91	119	154
0	2	124	1	42	89					61	93	121
0	2	125	1	42	731			65	100	65	100	128
0	2	126	1	42	267			56	91	56	91	149
0	2	127	1	72	731			72	107	72	107	136
0	2	128	1	42	75					51	82	110
0	2	129	1	42	731			59	87	59	87	115
0	2	130	1	42	397			67	102	67	102	136
0	2	131	1	42	109			53	81	53	81	113
0	2	132	1	42	170					49	114	174
0	2	133	1	42	473			80	115	80	115	153
0	2	134	1	42	731					57	116	145
0	2	135	1	42	424			63	91	63	91	126
0	2	136	1	42	219
0	2	137	1	42	731					64	127	155
0	2	138	1	42	455			62	97	62	97	136
0	2	139	1	42	731			67	102	67	102	130
0	2	140	1	42	278			71	99	71	99	143
0	2	141	1	42	66
0	2	142	1	94	447
0	2	143	1	42	553			69	104	69	104	163
0	2	144	1	118	731					58	100	149
0	2	145	1	42	544			60	95	60	95	123
0	2	146	1	42	562			50	78	50	78	113
0	2	147	1	42	579			67	95	67	95	130
0	2	148	1	42	254			47	75	47	75	110
0	2	149	1	42	731			43	71	43	71	134
0	2	150	1	42	731			63	98	63	98	126
0	2	151	1	42	226			50	78	50	78	233
0	2	152	1	42	313					46	74	102
0	2	153	1	42	107			83		83	114	142
0	2	154	1	42	553					136	164	192
0	2	155	1	90	731					69	115	185
0	2	156	1	42	209			65	93	65	93	122
0	2	157	1	42	520			71	99	71	99	127
0	2	158	1	42	139			83	111	52	83	111
0	2	159	1	42	731			49	77	49	77	112
0	2	160	1	42	114					47	78	106
0	2	161	1	42	352					57	85	113
0	2	162	1	42	478			61	89	61	89	118
0	2	163	1	42	127			43	75	43	75	103
0	2	164	1	42	164			51	80	51	80	112
0	2	165	1	42	557			42	77	42	77	105
0	2	166	1	42	560			45	80	45	80	108
0	2	167	1	42	117			65	93	65	93
0	2	168	1	42	731					47	84	133
0	2	169	1	42	178			62	91	62	91	122
0	2	170	1	42	218			105	134	46	105	134
0	2	171	1	42	512			60	95	60	95	123
0	2	172	1	42	643			75	103	75	103	131
0	2	173	1	42	160			44	73	44	73	104
0	2	174	1	42	288			81	109	46	81	109
0	2	175	1	42	148			64	96	64	96	124
0	2	176	1	112	731					47	80	128																		1	1	7	0	1	37.8	1	0	7
0	2	177	1	42	499					48	83	125
0	2	178	1	90	731					62	90	125
0	2	179	1	42	731					54	119	278
0	2	180	1	42	567			55	83	55	83	118
0	2	181	1	42	298			56	91	56	91	119
0	2	182	1	42	181			68	97	68	97	129
0	2	183	1	42	301			90	125	62	90	125
0	2	184	1	74	731					49	77	105
0	2	185	1	42	731			86	121	86	121	152
0	2	186	1	42	731			50	78	50	78	141
0	2	187	1	42	57					61	89	152
0	2	188	1	42	517
0	2	189	1	42	731			64	92	64	92	127
0	2	190	1	42	188			44	101	44	101	192
0	2	191	1	42	143			91	119	91	119	150
0	2	192	1	42	731			46	74	46	74	102
0	2	193	1	42	233			57	85	57	85	120
0	2	194	1	42	566			54	82	54	82	145
0	2	195	1	139	731					61	89	127
0	2	196	1	42	139			87	115	53	87	115
0	2	197	1	42	124			72	100	72	100	131
0	2	198	1	42	731			49	77	49	77	175
0	2	199	1	42	202					41	96	131
0	2	200	1	42	264			88	116	88	116	151
0	2	201	1	42	474			81	116	81	116	186
0	2	202	1	42	524			44	72	44	72	107
0	2	203	1	42	418			60	88	60	88	242
0	2	204	1	42	188			44	72	44	72	101
0	2	205	1	42	545			61	96	61	96	124
0	2	206	1	42	731			66	101	66	101	129
0	2	207	1	42	58					65	93	125
0	2	208	1	42	468			51	79	51	79	107
0	2	209	1	42	731			49	77	49	77	140
0	2	210	1	42	731			47	82	47	82	173
0	2	211	1	42	731			60	95	60	95	151
0	2	212	1	42	218					42	70	166
0	2	213	1	42	608					65	128	156
0	2	214	1	42	51			53	117	53	86	117
0	2	215	1	42	651			48	83	48	83	111
0	2	216	1	42	281					42	70	112
0	2	217	1	42	517			65	100	65	100	128
0	2	218	1	42	731					118	153	181	314	1	1	1	7	6	1	38.4	4	3	13	318	1	M	M			1	1	7	6	1	38.4	4	3	13
0	2	219	1	42	731			60	89	60	89	117
0	2	220	1	130	731					42	70	105
0	2	221	1	42	701			70	98	70	98	133
0	3	222	1	42	731			61	121	61	121
0	3	223	1	42	359			58	86	58	86	121
0	3	224	1	42	450					42	90	118
0	3	225	1	49	731					65	212	244
0	3	226	1	42	731			43	71	43	71	106	278	1	1	1	10	0	1	38	3	0	7	289	1	2	4		1	1	1	10	0	1	38	3	0	7	1
0	3	227	1	42	227			112	140	112	140	171
0	3	228	1	42	731			44	72	44	72	105
0	3	229	1	42	422			58	93	58	93	121
0	3	230	1	42	731					44	75	112
0	3	231	1	42	645			43	75	43	75	103
0	3	232	1	42	168					81	112	140
0	3	233	1	42	648			43	74	43	74	102
0	3	234	1	92	731					66	94	122
0	3	235	1	42	126			42	74	42	74	102
0	3	236	1	42	731			43	71	43	71	102
0	3	237	1	42	276			66	101	66	101	129
0	3	238	1	42	731					45	75	105
0	3	239	1	42	86					43	93	121
0	3	240	1	86	731					58	91	154
0	3	241	1	42	463			68	103	68	103	131
0	3	242	1	42	731					67	95	123
0	3	243	1	42	356			59	87	59	87	115	280	1	1	1	15	0	1	38	5	0	8	299	1	12	0		1	1	1	15	0	1	38	5	0	8	1
0	3	244	1	42	99
0	3	245	1	42	78
0	3	246	1	42	375			43	78	43	78	106
0	3	247	1	42	352			55	83	55	83	111
0	3	248	1	42	567			53	84	53	84	116																		1	1	9	0	1	37.8	5	0	8
0	3	249	1	42	349			52	80	52	80	108
0	3	250	1	42	572			58	89	58	89	121	159	1	1	1	8	0	1	38.2	2	0	7	173	1	9	8			1	1	8	0	1	38.2	2	0	7
0	3	251	1	42	731			47	75	47	75	110
0	3	252	1	42	81			53		53
0	3	253	1	42	578			64	95	64	95	127
0	3	254	1	42	344			51	79	51	79	140
0	3	255	1	42	181			66	94	66	94	125
0	3	256	1	42	731			42	70	42	70	101
0	3	257	1	42	168			53	81	53	81	112
0	3	258	1	42	216			66	101	66	101	129
0	3	259	1	42	731			65	97	65	97	125
0	3	260	1	42	496			45	73	45	73	132
0	3	261	1	42	465			70	105	70	105	133
0	3	262	1	42	731			64	92	64	92	120
0	3	263	1	42	101			77		77	136	168
0	3	264	1	42	195			45	80	45	80	108
0	3	265	1	42	502			51	79	51	79	107
0	3	266	1	48	305					41	78	113																		1	0	3	0	1	38.7	2	0	6
0	3	267	1	42	473					62	113	141
0	3	268	1	42	375					43	78	106
0	3	269	1	42	219			69	132	69	132	167
0	3	270	1	43	731			45	73	45	73	108
0	3	271	1	42	267			89	117	89	117	152
0	3	272	1	42	131					44	75	103
0	3	273	1	42	731			66	94	66	94	122
0	3	274	1	42	731			96	128	96	128	156
0	3	275	1	42	731					43	78	106
0	3	276	1	42	63					67	95	126
0	3	277	1	45	731			75	110	75	110	142
0	3	278	1	42	731					60	104	136
0	3	279	1	42	388			56	91	56	91	119
0	3	280	1	42	542			59	91	59	91	119
0	3	281	1	42	98					74	133	165
0	3	282	1	42	168					53	81	112
0	3	283	1	42	83			59		59
0	3	284	1	42	731			65	93	65	93	124
0	3	285	1	42	551			81	112	81	112	143
0	3	286	1	112	731					70	131	205
0	3	287	1	42	450			55	90	55	90	118
0	3	288	1	56	731			58	86	58	86	121
0	3	289	1	42	474			51	79	51	79	114
0	3	290	1	42	731			64	92	64	92	124	69	1	1	1	6	4	1	38	3	2	11	119	1	2	4			1	1	6	4	1	38	3	2	11
0	3	291	1	42	337			49	80	49	80	114
0	3	292	1	42	731			65	93	65	93	156
0	3	293	1	42	560
0	3	294	1	42	358			57	85	57	85	120
0	3	295	1	42	117			61	89	61	89
0	3	296	1	42	350			77	112	77	112	140
0	3	297	1	42	556			45	77	45	77	108
0	3	298	1	42	202			52	87	52	87	115
0	4	299	1	42	666					50	78	106
0	4	300	1	42	501			67	95	67	95	123
0	4	301	1	42	485			51	79	51	79	107
0	4	302	1	42	731			77	105	77	105	140
0	4	303	1	42	222					46	79	124
0	4	304	1	42	731			69	107	69	107	161
0	4	305	1	42	731					52	87	143
0	4	306	1	42	381			66	94	66	94	122
0	4	307	1	42	230			69	100	69	100	132
0	4	308	1	42	221			60	91	60	91	123
0	4	309	1	42	183			53	85	53	85	113
0	4	310	1	42	580			55	83	55	83	118
0	4	311	1	42	637			49	77	49	77	112
0	4	312	1	42	93			55	83	55	83	114
0	4	313	1	42	522			60	88	60	88	116
0	4	314	1	42	55					76	104	136
0	4	315	1	42	731			56	110	56	110	145	321	1	1	1	10	8	1	40	3	4	15	325	1	M	M			1	1	10	8	1	40	3	4	15
0	4	316	1	54	731			72	100	72	100	138
0	4	317	1	42	612			87	115	87	115	150
0	4	318	1	42	731					53	90	144
0	4	319	1	42	260			64	99	64	99	130
0	4	320	1	42	45					66	94	157
0	4	321	1	42	527			65	93	65	93	121
0	4	322	1	42	531			69	97	69	97	153
0	4	323	1	42	607			47	145	47	145	173
0	4	324	1	111	546					84	112	140
0	4	325	1	42	391			76	104	76	104	285
0	4	326	1	42	229			68	99	68	99	131
0	4	327	1	42	692			76	104	76	104	132
0	4	328	1	42	725			46	74	46	74	109
0	4	329	1	42	368			53	81	53	81	109
0	4	330	1	42	663			47	75	47	75	103
0	4	331	1	42	160			62	90	62	90	122
0	4	332	1	42	731			53	81	53	81	119
0	4	333	1	42	71			61		61	92	120
0	4	334	1	42	731			59	94	59	94	122
0	4	335	1	42	731			60	98	60	98	152
0	4	336	1	42	242			46	81	46	81	144
0	4	337	1	42	544			47	82	47	82	138
0	4	338	1	42	171			73	133	73	133	161
0	4	339	1	42	455			49	77	49	77	105
0	4	340	1	46	731			64	92	64	92	130
0	4	341	1	42	402			52	87	52	87	115
0	4	342	1	42	581			56	84	56	84	119
0	4	343	1	42	570					42	80
0	4	344	1	42	731			57	85	57	85	120
0	4	345	1	42	228			67	98	67	98	130
0	5	346	1	42	194			54	89	54	89	117
0	5	347	1	42	421			81	109	81	109	172
0	5	348	1	42	629			79	107	79	107	170
0	5	349	1	42	427			87	115	87	115	150																		1	0	9	8	1	39.6	3	3	15
0	5	350	1	42	435			67	95	67	95	123
0	5	351	1	42	731			69	103	69	103	156
0	5	352	1	42	462			66	94	66	94	150																		1	0	12	10	2	38.4	3	5	15
0	5	353	1	42	716			43	71	43	71	106
0	5	354	1	42	219			61	96	61	96	124
0	5	355	1	42	626			76	104	76	104	132
0	5	356	1	42	483					69	104	137
0	5	357	1	118	731								242	1	1	1	7	4	2	39.5	4	3	16	269	1	12	6			1	1	7	4	2	39.5	4	3	16
0	5	358	1	42	472			76	104	76	104	132
0	5	359	1	42	182			59	87	59	87	116
0	5	360	1	88	731
0	5	361	1	42	531			75	135	75	135	191
0	5	362	1	42	130					57	118	148
0	5	363	1	42	445			49	77	49	77
0	5	364	1	72	483
0	5	365	1	42	524			65	93	65	93	156
0	5	366	1	42	327			78	106	78	106	141
0	5	367	1	42	216			58	93	58	93	121
0	5	368	1	56	731					72	116	184
0	5	369	1	42	678			62	124	62	124	152
0	5	370	1	42	695					69	104	160	122	1	1	1	19	4	1	38.6	4	3	13	126	1	9	M			1	1	19	4	1	38.6	4	3	13
0	5	371	1	42	551			57	92	57	92	120
0	5	372	1	42	46					57	87	120
0	5	373	1	42	389			49	77	49	77	112
0	5	374	1	42	226			68	103	68	103	131
0	5	375	1	42	422			54	82	54	82	145
0	5	376	1	42	559					45	80	115
0	5	377	1	42	44
0	5	378	1	42	249			63	91	63	91	154
0	5	379	1	42	731			61	96	61	96	124
0	5	380	1	42	114
0	5	381	1	42	439			43	71	43	71	99
0	5	382	1	42	731			48	76	48	76	104
0	5	383	1	42	352			75	103	75	103	131
0	5	384	1	42	635			50	85	50	85	113
0	5	385	1	42	563			44	72	44	72	107
0	5	386	1	42	731			63	91	63	91	119
0	5	387	1	92	731					55	93	124
0	5	388	1	42	596			67	95	67	95	186
0	5	389	1	42	379			130	158	82	130	158																		1	1	9	1	1	38.2	4	1	9
0	5	390	1	42	203			53	81	53	81	109
0	5	391	1	123	731					55	83	114
0	5	392	1	97	301					45	80	115
0	5	393	1	42	125					46	74	103
0	5	394	1	42	731					67	116	156
0	5	395	1	42	731			51	79	51	79	107
0	5	396	1	42	93			86		86
0	5	397	1	42	731			64	99	64	99	127												231	1	M	M			1	1	9	2	1	37.6	4	2	11
0	5	398	1	42	731					52	83	124
0	5	399	1	42	169
0	5	400	1	42	344
0	5	401	1	42	419			51	79	51	79	107
0	5	402	1	42	44					104	134	167
0	5	403	1	42	458					44	72	112
0	5	404	1	42	674					48	83	278
0	5	405	1	42	49
0	5	406	1	42	108			42	73	42	73
0	5	407	1	42	585			66	94	66	94	122
0	5	408	1	42	249
0	5	409	1	42	731					68	124	160
0	5	410	1	42	731			53	81	53	81	113
0	5	411	1	42	731			88	151	88	151	179																		1	1	4	3	2	39.2	2	2	14
0	5	412	1	67	731
0	5	413	1	42	536			77	105	77	105	168																		1	1	7	1	1	39.2	4	2	12
0	5	414	1	42	709			68	96	68	96	124
0	5	415	1	42	555					43	71	104
0	5	416	1	42	634					50	101	129
0	5	417	1	42	303			54	82	54	82	117
0	5	418	1	42	77					70
0	5	419	1	42	100					93	125	153
0	5	420	1	42	156			61	90	61	90	149
0	5	421	1	42	291			70	105	70	105	168
0	5	422	1	54	731			49	80	49	80	126
0	5	423	1	42	560			66	101	66	101	129
0	5	424	1	42	138			43	72	43	72	131
0	5	425	1	42	282			61	96	61	96	124
0	5	426	1	42	731					62	90	125
0	5	427	1	42	731			70	98	70	98	133
0	5	428	1	42	674					64	99	134
0	5	429	1	42	138					43	73	103
0	5	430	1	77	153
0	5	431	1	42	79			44	72	44	72	104
0	5	432	1	42	445					49	77	125
0	5	433	1	42	213			118	147	90	118	147
0	6	434	1	79	731					61	89	153																		1	0	10	4	1	38.4	5	1	11
0	6	435	1	42	214			45	73	45	73	107
0	6	436	1	42	502			60	88	60	88	116
0	6	437	1	42	167			42	71	42	71	106
0	6	438	1	42	534			57	92	57	92	120
0	6	439	1	42	189			48	112	48	112	172
0	6	440	1	42	481			67	95	67	95	129
0	6	441	1	42	335			47	75	47	75	103
0	6	442	1	42	724			69	100	69	100	128
0	6	443	1	42	576			43	71	43	71	99
0	6	444	1	42	110			93		93	123	152
0	6	445	1	42	383					53	95	123
0	6	446	1	42	99			82		82	112	141
0	6	447	1	42	388			65	100	65	100	128
0	6	448	1	42	731			57	85	57	85	120
0	6	449	1	42	101
0	6	450	1	42	121			76	104	76	104	135
0	6	451	1	42	42					55	84	116
0	6	452	1	42	479			51	86	51	86	114
0	6	453	1	42	146			69	101	69	101	129
0	6	454	1	42	731			56	84	56	84	112
0	6	455	1	42	491			49	77	49	77	105
0	6	456	1	42	115			98		98
0	6	457	1	42	614			53	81	53	81	109
0	6	458	1	42	213					44	75	107
0	6	459	1	42	196					41	75	104
0	6	460	1	111	731					58	93	151
0	6	461	1	42	129
0	6	462	1	42	281					49	84	112
0	6	463	1	42	327			95	130	46	95	130
0	6	464	1	42	221			52	80	52	80	114																		1	1	10	9	1	38.2	4	4	13
0	6	465	1	42	75					88	117	149
0	6	466	1	80	731			90	120	90	120	182
0	6	467	1	42	428			42	76	42	76	105
0	6	468	1	42	436			50	84	50	84	113
0	6	469	1	42	435			49	83	49	83	112
0	6	470	1	42	490					45	75	105
0	6	471	1	42	731			45	80	45	80	108
0	6	472	1	42	113			68	96	68	96	126
0	6	473	1	42	399			44	74	44	74	108																		1	1	8	0	1	38	4	0	7
0	6	474	1	42	64
0	6	475	1	119	331
0	6	476	1	42	417			94	129	94	129	157
0	6	477	1	42	86			47	82	47	82	110
0	6	478	1	42	731			45	75	45	75	137
0	6	479	1	42	731			68	96	68	96	124
0	6	480	1	42	731					44	99	127
0	6	481	1	135	423					90	167	200
0	6	482	1	42	196			69	97	69	97	128
0	6	483	1	42	492			50	78	50	78	110
0	6	484	1	118	731					65	100	128
0	6	485	1	42	478			64	92	64	92	126
0	6	486	1	42	371			83	111	83	111	139	330	1	1	1	20	8	1	38	4	3	13	327	1	9	0			1	1	20	8	1	38	4	3	13
0	6	487	1	42	731			60	88	60	88	123
0	7	488	0	63	109					45	86	135
0	7	489	0	42	615					67	95	123
0	7	490	0	42	681					81	116	179
0	7	491	0	42	500					43	71	99
0	7	492	0	42	500					43	71	99
0	7	493	0	42	215					56	122	150
0	7	494	0	42	731					43	78	106
0	7	495	0	58	731					54	82	145
0	7	496	0	42	115					69
0	7	497	0	42	474					56	84	129	192	1	1	1	17	3	1	38.6	6	2	14	220	1	9	8			1	1	17	3	1	38.6	6	2	14
0	7	498	0	42	731					80	108	186
0	7	499	0	42	158					70
0	7	500	0	42	159
0	7	501	0	42	87					113	148
0	7	502	0	42	256					72	100	135
0	7	503	0	42	233					49	77	112
0	7	504	0	140	731					70	105	133
0	7	505	0	42	374					64	99	127
0	7	506	0	42	456					54	87	115
0	7	507	0	42	383					45	73	108
0	7	508	0	42	731					62	97	153
0	7	509	0	42	543					62	90	125
0	7	510	0	42	651					76	104	132
0	7	511	0	42	250					66	94	157
0	7	512	0	42	619					68	96	162
0	7	513	0	42	731					127	156	218
0	7	514	0	42	416					43	78	109	334	1	1	1	12	0	1	38.2	4	0	7	337	1	12	6			1	1	12	0	1	38.2	4	0	7
0	7	515	0	42	628					42	77	108
0	7	516	0	42	702					56	91	154																		1	0	11	10	2	38.2	1	2	14
0	7	517	0	42	677					66	121		279	1	1	1	11	0	1	38.2	4	0	7	309	1	12	8			1	1	11	0	1	38.2	4	0	7
0	7	518	0	42	252					68	96	131
0	7	519	0	42	167					102	133
0	7	520	0	42	365					55	90	118
0	7	521	0	42	673					62	90	125
0	7	522	0	42	731					44	107	135
0	7	523	0	42	278					63	91	119
0	7	524	0	42	117					60
0	7	525	0	42	377					67	102	130
0	7	526	0	42	390					52	80	143	292	1	1	1	11	5	1	38	4	3	13	311	1	12	8			1	1	11	5	1	38	4	3	13
0	7	527	0	42	151					117	171	209
0	7	528	0	42	219
0	7	529	0	42	346					71	99	131	249	1	1	1	13	6	1	38.2	3	3	13	267	1	12	8			1	1	13	6	1	38.2	3	3	13
0	7	530	0	42	627					44	79	107
0	7	531	0	42	167					46	74	106
0	7	532	0	42	731					57	92	120
0	7	533	0	42	501					44	72	100
0	7	534	0	42	508					51	79	107
0	7	535	0	42	411					73	101	136
0	7	536	0	42	584					47	82	138
0	7	537	0	42	490					61	89	117
0	7	538	0	42	731					60	123	151
0	7	539	0	42	427					54	89	117
0	7	540	0	55	731					51	79	114
0	7	541	0	42	512					80	115	143
0	7	542	0	42	89					58
0	7	543	0	42	731					68	103	131
0	7	544	0	42	731					45	73	101
0	7	545	0	42	487					55	90	118
0	7	546	0	42	663					49	86	140
0	8	547	0	42	724					80	143	175
0	8	548	0	42	254					62	92	124
0	8	549	0	42	135
0	8	550	0	42	290					54	82	110
0	8	551	0	42	345					74	109	137
0	8	552	0	42	453					47	75
0	8	553	0	113	354					71
0	8	554	0	139	255
0	8	555	0	81	559					57
0	8	556	0	42	727					64	92	120
0	8	557	0	42	705					44	75	121
0	8	558	0	42	564					55	83	115
0	8	559	0	93	731					65	94	157
0	8	560	0	79	550					54	86	114
0	8	561	0	42	236
0	8	562	0	42	674					67	109	137
0	8	563	0	42	333					42	82	110
0	8	564	0	42	230
0	8	565	0	42	581					49	82	117
0	8	566	0	42	600					73	101	136
0	8	567	0	42	731					75	103	159
0	8	568	0	42	582
0	8	569	0	97	731					50	80	111
0	8	570	0	42	731
0	8	571	0	42	731					62	109	140
0	8	572	0	42	91					47
0	9	573	1	42	731			67	95	67	95	126												608	1	12	8			0	1	3	0	1	37.8	2	0	4
0	9	574	1	42	250			58	86	58	86	114
0	9	575	1	42	77			42	70	42	70
0	9	576	1	42	500			63	91	63	91	154
0	9	577	1	43	731			59	90	59	90	122
0	9	578	1	42	731			64	92	64	92	134	432	1	1	1	14	5	1	39.4	4	3	15	438	1	1	8			1	1	14	5	1	39.4	4	3	15
0	9	579	1	42	181			45	80	45	80	115
0	9	580	1	42	500			63	91	63	91	119
0	9	581	1	42	123			88	116	48	88	116
0	9	582	1	42	518			49	81	49	81	109
0	9	583	1	42	238			46	74	46	74	102
0	9	584	1	42	212			48	76	48	76	111
0	9	585	1	42	553			53	84	53	84	116
0	9	586	1	42	731			63	95	63	95	123
0	9	587	1	42	731			68	96	68	96	155
0	9	588	1	53	731			69	100	69	100	132
0	9	589	1	42	338			83	111	83	111	146
0	9	590	1	42	409			63	91	63	91	126
0	9	591	1	42	220			56	84	56	84	119
0	9	592	1	42	190			54	89	54	89	124
0	9	593	1	42	513			44	76	44	76	107
0	9	594	1	130	731					55	83	118
0	9	595	1	42	731			47	79	47	79	107
0	9	596	1	42	401					118	146	174
0	9	597	1	42	274					47	82	110
0	9	598	1	42	503			66	94	66	94	122
0	9	599	1	42	467			58	86	58	86	121
0	9	600	1	42	181			45	146	45	107	146
0	9	601	1	42	731			49	77	49	77	108
0	9	602	1	42	664			73	104	73	104	132
0	9	603	1	42	378			60	95	60	95	123
0	9	604	1	42	444			63	98	63	98	126	329	1	1	1	19	2	1	38	3	1	10	365	1	1	0			1	1	19	2	1	38	3	1	10
0	9	605	1	42	409
0	9	606	1	42	98			63	91	63	91	153
0	9	607	1	42	197			61	96	61	96	131
0	9	608	1	42	68			61		61
0	9	609	1	42	125			59	90	59	90	118
0	9	610	1	42	73			66		66
0	9	611	1	42	731			46	77	46	77	109
0	9	612	1	126	731					51	79	114
0	9	613	1	42	576			44	76	44	76	107
0	9	614	1	42	470
0	9	615	1	42	731			63	91	63	91	122
0	9	616	1	42	731			44	76	44	76	104
0	9	617	1	42	370			52	87	52	87	115
0	9	618	1	82	731					70	98	129
0	9	619	1	42	484			47	75	47	75	103
0	9	620	1	42	731			50	81	50	81	113
0	9	621	1	42	731					75	106	162
0	9	622	1	42	602			42	70	42	70	102
0	9	623	1	57	731					45	73	104
0	9	624	1	42	158			57	92	57	92	123
0	9	625	1	42	731			44	72	44	72	103
0	9	626	1	66	731					54	82	113
0	9	627	1	42	731			59	91	59	91	150
0	9	628	1	42	347			64	92	64	92	155
0	9	629	1	42	174			73	108	73	108	139
0	9	630	1	42	731			56	84	56	84	115
0	9	631	1	42	542			42	73	42	73	105
0	9	632	1	42	60			53		53
0	9	633	1	42	709			86	118	86	118	149
0	9	634	1	42	731			54	82	54	82	113
0	9	635	1	42	609			49	77	49	77	109
0	9	636	1	96	731					49	84	112
0	9	637	1	42	136
0	9	638	1	42	286			59	94	59	94	122
0	9	639	1	42	302			47	75	47	75	166
0	9	640	1	42	82			47	75	47	75
0	9	641	1	42	731			46	77	46	77	109
0	9	642	1	42	200			64	99	64	99	134
0	9	643	1	127	731					52	80	115																		0	1	6	0	1	38	7	0	8
0	9	644	1	42	503			66	94	66	94	157
0	9	645	1	42	716			62	93	62	93	125
0	9	646	1	89	731					77	105	136
0	9	647	1	42	292			65	128	65	128	156
0	9	648	1	42	600			68	100	68	100	131
0	9	649	1	42	61			54		54
0	9	650	1	42	572			72	103	72	103	135
0	9	651	1	42	731			51	83	51	83	111
0	9	652	1	42	123			57	88	57	88	116
0	9	653	1	42	731			61	92	61	92	124
0	9	654	1	42	123			88	116	48	88	116
0	9	655	1	42	731			71	103	71	103	131
0	9	656	1	42	100			65	93	65	93	125
0	10	657	0	42	340
0	10	658	0	42	210					65
0	10	659	0	42	731					59	89	119
0	10	660	0	42	654					164	197	253
0	10	661	0	42	502					45	101	161
0	10	662	0	42	683					69	100	193
0	10	663	0	42	540					50	83	139
0	10	664	0	42	67					65	125	181
0	10	665	0	42	86					77	109	144
0	10	666	0	42	149					75
0	10	667	0	42	731					50	85	113
0	10	668	0	42	146					52
0	10	669	0	112	731					133	171	227
0	10	670	0	42	546
0	10	671	0	42	724					78	234	267
0	11	672	0	42	205
0	11	673	0	42	121	203	433
0	11	674	0	42	539					52	84	115
0	11	675	0	42	731					68	96	250
0	11	676	0	42	648					67	95	130
0	12	677	0	42	255					84	112	147
0	12	678	0	42	240					72	100	128
0	12	679	0	42	160					61	115	143
0	12	680	0	42	306					75	103	138
0	12	681	0	43	170					62	90	121
0	12	682	0	42	573					66	97	160
0	12	683	0	42	407					61	89	124
0	12	684	0	42	58					61	91	132
0	12	685	0	42	535					59	91	119
0	12	686	0	42	726					93	124	184
0	12	687	0	42	328					62	97	125
0	12	688	0	42	731					52	83	111
0	12	689	0	42	336					42	70	105
0	12	690	0	42	266					67	96
0	12	691	0	42	580					73	136	166
0	12	692	0	42	579					64	103	135
0	12	693	0	42	633					66	94	126
0	12	694	0	128	731					46	74	109
0	12	695	0	42	502					58	86	116
0	12	696	0	98	731					55	88
0	12	697	0	42	268					69	97	125
0	12	698	0	42	731					55	83	114
0	12	699	0	42	731					41	69	104
0	12	700	0	42	454					69	97	132
0	12	701	0	42	731					44	72	103
0	12	702	0	42	160					52	80	111
0	12	703	0	42	682					52	84	115	277	1	1	1	13	2	1	38.4	2	2	11	283	1	9	8		1	1	1	13	2	1	38.4	2	2	11	1
0	12	704	0	42	578					71	102	134
0	12	705	0	42	365					43	71	99
0	12	706	0	125	170
0	12	707	0	42	387
0	12	708	0	42	217					49	77	105
0	12	709	0	42	731					53	81	112
0	12	710	0	42	83
0	12	711	0	42	266					63	98	126
0	12	712	0	42	203					60	95	123
0	12	713	0	42	731					45	75	105
0	12	714	0	42	731					52	83	111
0	12	715	0	137	731					83	118	177
0	12	716	0	42	328					103	131	163
0	12	717	0	42	564					60	92	123
0	12	718	0	42	663					65	96	124	538	1	1	1	13	0	1	38.6	5	0	9	540	1	1	8			1	1	13	0	1	38.6	5	0	9
0	12	719	0	42	731					56	147	178
0	12	720	0	42	462					70	98	161
0	12	721	0	42	595					60	91	182
0	12	722	0	42	565					58	89	121
0	12	723	0	42	355					121	156	184
0	12	724	0	42	731					87	123	151	431	1	1	1	11	3	2	38.2	5	4	15	434	1	9	8		1	1	1	11	3	2	38.2	5	4	15	1
0	12	725	0	42	585					50	81	113
0	12	726	0	42	724					63	126	187
0	12	727	0	42	248					80	108	171
0	12	728	0	55	731					42	73	105
0	12	729	0	42	94					45	73	105
0	12	730	0	42	94
0	12	731	0	42	398					45	73	227
0	12	732	0	42	513					69	97	125
0	12	733	0	42	75
0	12	734	0	42	458					42	70	105
0	12	735	0	42	731					96	128	159
0	12	736	0	42	597					58	90	153
0	12	737	0	139	731					57	91	151
0	12	738	0	42	382					86
0	12	739	0	42	177					69	128	160
0	12	740	0	42	731					60	116	148
0	12	741	0	42	547					71	103	131
0	12	742	0	42	691					93	124	184
0	12	743	0	102	731					83	111	142
0	12	744	0	42	515					71	99	162
0	12	745	0	42	532					87	143	175
0	12	746	0	42	560					42	74	120
0	12	747	0	42	71
0	12	748	0	42	205					62	97
0	12	749	0	42	384					90	153	181
0	12	750	0	42	394					104	132	160
0	12	751	0	42	357					123
0	12	752	0	127	731					45	73	108
0	12	753	0	103	731					75	108	199
0	12	754	0	42	379					54	145	180
0	13	755	1	42	201			45	80	45	80	108
0	13	756	1	42	418			75	108	75	108	138
0	13	757	1	42	198	433	731	67	95	67	95	123
0	13	758	1	42	731			65	101	65	101	129
0	13	759	1	75	719					59	93	121
0	13	760	1	42	184			54	114	54	114	153
0	13	761	1	42	76			66		66
0	13	762	1	106	731					61	90	124
0	13	763	1	42	731			43	97	43	97	132
0	13	764	1	42	584			59	87	59	87	487
0	13	765	1	42	421			71	106	71	106	134
0	13	766	1	47	72					69	100	128
0	13	767	1	42	98			95		95
0	13	768	1	42	139			69	101	69	101	129
0	13	769	1	48	95
0	13	770	1	55	731			45	80	45	80	108
0	13	771	1	42	595			42	77	42	77	105
0	13	772	1	42	630			42	70	42	70	105
0	13	773	1	42	73			42	70	42	70
0	13	774	1	42	731			56	92	56	92	151																		1	1	16	12	2	37.8	2	1	13
0	13	775	1	42	731					63	91	154
0	13	776	1	42	96			49	77	49	77	113
0	13	777	1	42	170			72	100	72	100	132
0	13	778	1	44	527					72	100	128
0	13	779	1	42	230			69	100	69	100	132
0	13	780	1	42	731			43	79	43	79	107
0	13	781	1	42	731			69	107	69	107	196
0	13	782	1	42	476					42	74	137
0	13	783	1	42	161			63	123	63	123	151
0	13	784	1	42	731			49	77	49	77	105
0	13	785	1	42	565			68	103	68	103	131
0	13	786	1	42	731			69	97	69	97	150
0	13	787	1	66	628					47	79	110	218	1	1	1	6	12	1	38.7	2	2	13	229	1	12	6			1	1	6	12	1	38.7	2	2	13
0	13	788	1	42	158			67	95	67	95	127
0	13	789	1	42	731			68	96	68	96	131
0	13	790	1	42	731			66	102	66	102	130
0	13	791	1	46	731			71	99	71	99	135
0	13	792	1	43	731			68	96	68	96	132
0	13	793	1	42	178			48	80	48	80	140
0	13	794	1	42	195			65	97	65	97	125
0	13	795	1	42	57			54		54
0	13	796	1	42	68			58		58
0	13	797	1	96	731					51	80	114
0	13	798	1	42	47					68	96	135
0	13	799	1	42	731			67	105	67	105	159
0	13	800	1	42	124			93	121	61	93	121
0	13	801	1	74	159					68	96	128
0	13	802	1	42	731			75	103	75	103	131
0	13	803	1	42	388			45	78	45	78	108
0	13	804	1	42	613			53	88	53	88	116
0	13	805	1	42	62
0	13	806	1	42	731			43	71	43	71	107
0	13	807	1	42	392			82	140	82	140	175
0	13	808	1	42	417			46	74	46	74	137
0	13	809	1	42	187			57	89	57	89	124
0	13	810	1	42	731			57	85	57	85	123
0	13	811	1	42	714			63	98	63	98	126
0	13	812	1	42	438			67	95	67	95	128
0	13	813	1	45	600					47	82	110
0	13	814	1	42	230			76	104	76	104	139
0	13	815	1	42	172			46	81	46	81	109
0	13	816	1	42	731			69	107	69	107	161
0	13	817	1	83	731					67	101	129
0	13	818	1	42	235			46	81	46	81	109
0	13	819	1	42	390			75	103	75	103	131
0	13	820	1	42	282			65	93	65	93	128
0	13	821	1	42	463			64	120	64	120	184
0	13	822	1	42	66			63		63	94	122
0	13	823	1	42	161			63	91	63	91	123
0	13	824	1	42	731			56	94	56	94	148
0	13	825	1	42	464			65	93	65	93	121
0	13	826	1	42	681			72	100	72	100	128
0	13	827	1	42	727					48	76	111												261	1	M	M			1	1	9	4	1	37.8	3	2	11
0	13	828	1	42	242			81	112	81	112	144
0	13	829	1	42	317					65	100	128	295	1	1	1	20	3	1	38.2	6	5	14	273	1	12	0			1	1	20	3	1	38.2	6	5	14
0	13	830	1	42	330			50	78	50	78	113
0	13	831	1	42	722			50	78	50	78	113
0	13	832	1	42	629			48	76	48	76	111																	1	1	1	17	7	1	38	2	1	11	0
0	13	833	1	42	106			43	75	43	75	103
0	13	834	1	42	421			50	78	50	78	141
0	13	835	1	42	481			75	103	75	103	131
0	13	836	1	42	602			49	84	49	84	112
0	13	837	1	42	343			56	84	56	84	119
0	13	838	1	42	391			76	104	76	104	132
0	13	839	1	42	201			47	75	47	75	110
0	13	840	1	42	119			49	81	49	81	109
0	13	841	1	42	455			56	84	56	84	112
0	13	842	1	42	474			68	96	68	96	124
0	13	843	1	42	731			68	100	68	100	159
0	13	844	1	42	731			45	73	45	73	101	345	1	1	1	10	6	1	38.8	4	3	14	377	1	2	4			1	1	10	6	1	38.8	4	3	14
0	13	845	1	120	731					68	96	131	225	1	1	1	11	4	1	39	6	5	16	271	1	12	6			1	1	11	4	1	39	6	5	16
0	13	846	1	42	635			47	75	47	75	110
0	13	847	1	42	242			88	116	88	116	151
0	13	848	1	42	662			74	102	74	102	137
0	13	849	1	42	731			95	149	95	149	184
0	13	850	1	42	355			45	75	45	75	103
0	13	851	1	102	253
0	13	852	1	42	481			75	103	75	103	131
0	13	853	1	97	247					69	121	244
0	13	854	1	42	527			65	93	65	93	121
0	13	855	1	42	44					72	100	132
0	13	856	1	42	547			50	85	50	85	113
0	13	857	1	42	731			59	87	59	87	119
0	13	858	1	42	123	530	731	52	80	52	80	115
0	13	859	1	42	51
0	13	860	1	42	574			49	77	49	77	112
0	13	861	1	42	731			64	92	64	92	128
0	13	862	1	42	711			67	102	67	102	130
0	13	863	1	42	708			64	99	64	99	281
0	13	864	1	42	339			52	80	52	80	115	311	1	1	1	16	7	1	38	2	2	12	295	1	12	0			1	1	16	7	1	38	2	2	12
0	13	865	1	42	90			52	80	52	80	111
0	13	866	1	42	731			69	97	69	97	125	359	1	1	1	15	10	1	38.4	3	3	13	370	1	12	8		1	1	1	15	10	1	38.4	3	3	13	1
0	13	867	1	42	193			67	102	67	102	130
0	13	868	1	42	731			76	108	76	108	139
0	13	869	1	42	515					73	101
0	13	870	1	55	731			45	80	45	80	108
0	13	871	1	42	731			59	97	59	97	151
0	13	872	1	112	731					45	80	130
0	13	873	1	42	214			44	72	44	72	108
0	13	874	1	42	731			105	133	105	133	168																		1	0	9	0	1	38	6	0	9
0	13	875	1	42	503			48	76	48	76	193
0	13	876	1	42	372			57	85	57	85	113
0	13	877	1	42	689			73	101	73	101	129
0	13	878	1	106	683					87	153	181
0	13	879	1	42	67			57		57
0	13	880	1	42	731			54	82	54	82	110
0	13	881	1	42	731			50	78	50	78	113
0	13	882	1	42	551			61	96	61	96	124
0	13	883	1	42	407			57	92	57	92	120
0	13	884	1	42	262			101	132	101	132	164
0	13	885	1	42	103			65	93	65	93	121
0	13	886	1	69	731					53	87	115																	1	1	1	10	3	1	38.4	7	2	13	0
0	13	887	1	42	657			48	76	48	76	104																		1	1	11	0	1	38.4	4	0	7
0	13	888	1	42	387			100	128	100	128	163
0	13	889	1	42	617			64	99	64	99	127																		1	1	10	8	1	38.8	1	2	13
0	13	890	1	42	731			59	87	59	87	119
0	13	891	1	42	269			73	108	73	108	171
0	13	892	1	42	172			46	81	46	81	109
0	13	893	1	42	636			83	118	83	118	146
0	13	894	1	42	731			68	96	68	96	131
0	13	895	1	42	731			64	95	64	95	123
0	13	896	1	42	584			66	94	66	94	129
0	13	897	1	79	731			69	104	69	104	132
0	13	898	1	42	228			102	137	65	102	137
0	13	899	1	42	258			62	97	62	97	128
0	13	900	1	42	496			62	118	62	118	146
0	13	901	1	42	159			61	89	61	89	128
0	13	902	1	42	731			59	91	59	91	150
0	13	903	1	42	94			56	84	56	84	143
0	13	904	1	42	243			54	89	54	89	117
0	13	905	1	42	731			57	120	57	120	166
0	13	906	1	42	636			55	83	55	83	118																	1	1	1	4	3	1	38.2	1	1	9	0
0	13	907	1	64	731					72	100	135
0	13	908	1	42	241			52	87	52	87	115
0	13	909	1	42	355			45	75	45	75	103
0	13	910	1	42	499			44	72	44	72	100
0	13	911	1	42	471			65	93	65	93	121
0	13	912	1	42	206			76	104	76	104	139																		1	1	7	5	1	38.4	2	2	12
0	13	913	1	42	292			75	103	75	103	138
0	14	914	0	42	731					69	97	132
0	14	915	0	116	265
0	14	916	0	42	717					59	94	122
0	14	917	0	42	386					64	92	120
0	14	918	0	42	315					112	147	175
0	14	919	0	42	731					53	81	116												364	1	M	M			1	1	12	6	1	37.8	4	3	13
0	14	920	0	42	268					128	191	281
0	14	921	0	54	731					58	86	114
0	14	922	0	42	731					358	386	414																		1	1	8	6	1	38	2	1	11
0	14	923	0	42	558					44	89	117
0	14	924	0	42	212					44	72	111
0	14	925	0	42	622					90	118	153
0	14	926	0	42	222					58	86	121
0	14	927	0	42	426					69	104	132
0	14	928	0	65	626					62	94	122
0	14	929	0	42	142					65	97	125
0	14	930	0	42	240					72	100	132
0	14	931	0	42	671					48	76	104
0	14	932	0	42	242					68	97	131
0	14	933	0	42	57					54	85	171
0	14	934	0	42	219					51	107	202
0	14	935	0	42	731					57	92	120
0	14	936	0	42	702					79	107	135
0	14	937	0	42	99					61
0	14	938	0	42	233					65	93	125
0	14	939	0	42	731					66	94	130
0	14	940	0	42	418					61	96	124
0	14	941	0	42	731					61	89	124																		1	0	10	2	2	38.5	7	2	16
0	14	942	0	42	291					52	144	174
0	14	943	0	42	60
0	14	944	0	42	731					79	107	135
0	14	945	0	42	223					55	83	115
0	14	946	0	42	576					44	72	107
0	14	947	0	42	731					52	83
0	14	948	0	42	529					46	102	235
0	14	949	0	42	63					81	109	140
0	14	950	0	53	731					42	93	128
0	14	951	0	42	548					79	107	163	68	1	1	1	7	2	1	38.6	3	1	11	82	1	M	M			1	1	7	2	1	38.6	3	1	11
0	14	952	0	42	77
0	14	953	0	42	120					43	75	103
0	14	954	0	42	210					49	80	112
0	14	955	0	42	447					90	125	153
0	14	956	0	42	218					50	78	110
0	14	957	0	42	626					59	94	122
0	14	958	0	42	731					79	107	170
0	14	959	0	113	527					61	89	124
0	14	960	0	42	731					47	82	110
0	14	961	0	42	202					62	125	157
0	14	962	0	42	451					66	94	129
0	14	963	0	100	448					48	76	111
0	14	964	0	42	671					48	76	104
0	14	965	0	42	200					52	92	120
0	14	966	0	42	477					45	120	164
0	14	967	0	42	365					71	99	134
0	14	968	0	42	348					117	145
0	14	969	0	42	478					65	93	156
0	14	970	0	42	164					63	91	122
0	14	971	0	42	227					45	87	119
0	14	972	0	42	626					87	115	143
0	14	973	0	42	563					72	105	133
0	14	974	0	42	102
0	14	975	0	42	665					70	98	133
0	15	976	0	42	408					76	111	153
0	15	977	0	42	53					71	99	130
0	15	978	0	84	731					71	99	134
0	15	979	0	42	671					52	80	114
0	15	980	0	42	731					120	148	176
0	15	981	0	42	688					69	97	131
0	15	982	0	42	466					57	85	120
0	15	983	0	42	51					69
0	15	984	0	42	279					115	143	178
0	15	985	0	42	185					45	143	171
0	15	986	0	42	501					120	155	214
0	15	987	0	42	324					97	132	160
0	15	988	0	42	354					71	99	127
0	16	989	0	83	401
0	16	990	0	42	561					54	89	117
0	16	991	0	42	431
0	16	992	0	100	731					84
0	16	993	0	95	731					43	71	106
0	16	994	0	42	731					56	84	119
0	16	995	0	42	545					104	132
0	16	996	0	42	142					62	121	153
0	16	997	0	42	342					76	111	139
0	16	998	0	42	607					76
0	16	999	0	42	403					78	113	169
0	16	1000	0	110	731					63	91	173
0	16	1001	0	42	126					73	105	137
0	16	1002	0	42	192					80	147	175
0	16	1003	0	42	161					52	84	140
0	16	1004	0	42	150					61	93	170
0	16	1005	0	42	729					68	105	133
0	16	1006	0	42	187					47
0	16	1007	0	42	731					47	82	110
0	16	1008	0	88	522					81	109	137
0	16	1009	0	42	590					58	149	177
0	16	1010	0	42	731					74	109	137
0	16	1011	0	42	474					60	89	152
0	16	1012	0	42	590					86	121	149
0	16	1013	0	42	488					44	72	163
0	16	1014	0	49	731					57	92	120
0	16	1015	0	42	624					57	120	155
0	16	1016	0	42	503					82	110	145
0	16	1017	0	42	380					58	89	181
0	16	1018	0	42	412					59	87	122
0	16	1019	0	42	74
0	16	1020	0	42	679					53	144	172
0	16	1021	0	42	65	390	447			132	163	193
0	16	1022	0	42	731					64	92	127
0	16	1023	0	42	731					65	100	128
0	16	1024	0	42	498					54	82	208
0	16	1025	0	42	648					113	141	414
0	16	1026	0	79	731					59	87	122
0	16	1027	0	42	171					59	126
0	16	1028	0	42	187					47	75	110
0	16	1029	0	42	318					52	87	150
0	16	1030	0	42	411					89	117	145
0	16	1031	0	42	717					59	94	122
0	16	1032	0	42	731					85	113	173
0	16	1033	0	42	731					76	104	132
0	16	1034	0	42	662					53	81	109
0	16	1035	0	42	731					47	92	133
0	16	1036	0	42	126
0	16	1037	0	42	190					71	99	134
0	16	1038	0	42	52					63	91	122
0	16	1039	0	42	351					57	85	148
0	16	1040	0	42	171					94	126
0	16	1041	0	42	684					61	89	117
0	16	1042	0	42	731					43	71	99
0	16	1043	0	42	158					79	107	135
0	16	1044	0	42	503					62	118	181
0	16	1045	0	42	731					99	127
0	16	1046	0	42	478					93	156	184	272	1	1	1	6	0	1	39	4	0	9	286	1	1	8			1	1	6	0	1	39	4	0	9
0	16	1047	0	42	563					56	91	119
0	16	1048	0	42	117					44	75	130
0	16	1049	0	42	368					46	74	104
0	16	1050	0	42	72					85	114	146
0	16	1051	0	42	288					57	85	120
0	16	1052	0	42	668					45	73	101
0	16	1053	0	42	162
0	16	1054	0	42	108
0	16	1055	0	101	541					47	77	107
0	16	1056	0	42	123					46	78	106
0	16	1057	0	42	107					90	120	181
0	16	1058	0	42	731					90	118	146
0	16	1059	0	42	533					64	92	148
0	16	1060	0	42	539					70	98	126
0	16	1061	0	42	490					165	200	228
0	16	1062	0	42	228					57	85	119
0	16	1063	0	42	252					76	104	140
0	16	1064	0	42	491					63	103	154
0	16	1065	0	42	368					78	134	169
0	16	1066	0	42	474					58	86	173
0	16	1067	0	46	731					57	86	121
0	16	1068	0	42	219					51	79	121
0	16	1069	0	42	189					112	144	172
0	16	1070	0	107	731					55	83	147
0	16	1071	0	42	731					46	74	102
0	16	1072	0	124	643					48	80	112
0	16	1073	0	42	530					58	86	114
0	16	1074	0	42	106					61	89	119
0	16	1075	0	42	56					67	95	126
0	16	1076	0	42	680					47	82	112
0	16	1077	0	42	731					66	94	122
0	16	1078	0	42	731					59	87	122
0	16	1079	0	42	293					62	90	125
0	17	1080	0	42	60					71	99	130
0	17	1081	0	42	70					53	83	111
0	17	1082	0	42	108					59	87	119
0	17	1083	0	42	731					69	97	125
0	17	1084	0	42	512					43	71
0	17	1085	0	42	563					45	73	108
0	17	1086	0	42	390					58	93	121
0	17	1087	0	42	322					60	88	151
0	17	1088	0	42	294
0	17	1089	0	42	230					59	87	122
0	17	1090	0	42	567					123	151	179
0	17	1091	0	135	539					56	84	151
0	17	1092	0	42	563					56	91	119
0	17	1093	0	42	731					71	99	127
0	17	1094	0	42	77					56	88	116
0	17	1095	0	42	731					58	86	121
0	17	1096	0	42	315					95	123	151
0	17	1097	0	87	731					66	102	130
0	17	1098	0	103	731					114	143	178	459	1	1	1	10	4	2	39.2	4	3	16	471	1	9	M			1	1	10	4	2	39.2	4	3	16
0	17	1099	0	42	166					54	89	121
0	17	1100	0	42	237					66	94	129
0	17	1101	0	42	659					64	92	127
0	17	1102	0	42	96					47	79	109
0	17	1103	0	42	69					52	111	143
0	17	1104	0	42	731					73	109	137
0	17	1105	0	67	731					80
0	17	1106	0	42	363					73	101	129
0	17	1107	0	42	124					47	79	107
0	17	1108	0	42	731					46	81	110
0	17	1109	0	42	448					60	95	128
0	17	1110	0	42	155					47	106	134
0	17	1111	0	42	59					71
0	17	1112	0	42	537					65	93	121
0	17	1113	0	42	407					50	85	113
0	17	1114	0	42	86					69	99	128
0	17	1115	0	42	218					47	75	110
0	17	1116	0	42	355					61	89	124
0	17	1117	0	42	399					49	84	119
0	17	1118	0	42	424	658	703			42	77	105
0	17	1119	0	62	731					42	70	134
0	17	1120	0	42	235					127	155	186
0	17	1121	0	42	537					68	96	124	165	1	1	1	14	7	1	38.6	4	2	13	169	1	9	M			1	1	14	7	1	38.6	4	2	13
0	17	1122	0	42	617					50	85	113
0	17	1123	0	85	731					61	96	125
0	17	1124	0	42	153					72	100
0	17	1125	0	42	731					87	115	143
0	17	1126	0	42	731					69	97	125
0	17	1127	0	42	280					46	109	137
0	17	1128	0	42	301								205	1	1	1	12	16	1	38.8	1	2	13	222	1	1	8			1	1	12	16	1	38.8	1	2	13
0	17	1129	0	42	193					46	74	109
0	17	1130	0	42	502					61	89	117
0	17	1131	0	42	119
0	17	1132	0	42	731					46	110	138
0	17	1133	0	53	731					64	156	184
0	17	1134	0	42	170					58	93	125
0	17	1135	0	42	332					66	98	129	192	1	1	1	10	5	1	38.6	1	1	12	209	1	2	4			1	1	10	5	1	38.6	1	1	12
0	17	1136	0	93	731					45	73	101																		1	1	18	1	1	39.2	7	1	13
0	17	1137	0	42	592					57	85	120
0	17	1138	0	42	244					73	101	136
0	17	1139	0	42	550					43	134	162
0	17	1140	0	42	43					50	78
0	17	1141	0	42	731					52	80	108
0	17	1142	0	42	731					59	87	122
0	17	1143	0	57	482					69	97	125
0	17	1144	0	42	433					45	80	108
0	17	1145	0	42	620					53	88	116	206	1	1	1	12	14	1	38.6	4	4	14	221	1	12	6			1	1	12	14	1	38.6	4	4	14
0	17	1146	0	42	685					59	87	122
0	17	1147	0	42	574					67	102	193
0	17	1148	0	42	135					55	114	146
0	17	1149	0	42	206					66	94	129
0	17	1150	0	42	180					68	103	135
0	17	1151	0	42	731					45	73	101
0	17	1152	0	42	294					63	91	126
0	17	1153	0	42	731					53	82	117
0	17	1154	0	42	396					43	71	106	326	1	1	1	10	3	1	38.2	2	1	10	339	1	1	0			1	1	10	3	1	38.2	2	1	10
0	17	1155	0	42	731					68	103	214
0	17	1156	0	42	726					65	100	128
0	17	1157	0	42	156					48	107	135
0	17	1158	0	42	664					59	101	130	184	1	1	1	10	1	1	38.2	3	1	9	198	1	M	M			1	1	10	1	1	38.2	3	1	9
0	17	1159	0	42	185					49	84	171
0	17	1160	0	42	493					52	80	108
0	17	1161	0	42	620					92	123	155
0	17	1162	0	42	641					46	74	109												346	1	9	0			1	1	10	4	1	37.6	3	3	12
0	17	1163	0	42	730					72	107	135
0	17	1164	0	42	345					51	79	114
0	17	1165	0	42	148					71	103	131
0	17	1166	0	48	731					59	88	123																	1	1	1	13	7	1	38.8	2	2	13	0
0	17	1167	0	109	731					61	89	117
0	17	1168	0	42	75					58	88	117
0	17	1169	0	42	641					78	106	134
0	17	1170	0	42	660					58	86	121
0	17	1171	0	42	264					61	96	124
0	17	1172	0	77	731					57	85	120
0	17	1173	0	42	731					59	87	122
0	17	1174	0	42	731					68	103	159
0	17	1175	0	42	489					45	73	101
0	17	1176	0	42	585					53	81	116
0	17	1177	0	42	563					59	94	122
0	17	1178	0	42	524					52	80	111
0	17	1179	0	42	677					54	82	110
0	17	1180	0	42	109					60	88	120
0	17	1181	0	42	451					63	98	126
0	17	1182	0	42	584					52	80	115
0	17	1183	0	42	316					54	82	117
0	17	1184	0	42	731					65	93	121
0	17	1185	0	48	731					59	88	123	404	1	1	1	5	8	1	39.4	3	4	14	416	1	M	M			1	1	5	8	1	39.4	3	4	14
0	17	1186	0	42	156					48	76	167
0	17	1187	0	42	300					69	97	132
0	17	1188	0	42	248					45	80	108
0	17	1189	0	42	731					66	94	129
0	17	1190	0	65	731
0	17	1191	0	42	138					61	93	121
0	17	1192	0	42	391					68	97	125
0	17	1193	0	42	451					66	94	129
0	17	1194	0	42	228					88	116	151
0	17	1195	0	85	353					63	91	119
0	17	1196	0	42	501					50	144	179
0	17	1197	0	42	230					62	90	118
0	17	1198	0	42	413					61	112	151	323	1	1	0	15	5	1	40	3	2	14	334	1	1	8			1	0	15	5	1	40	3	2	14
0	17	1199	0	57	731					65	104
0	17	1200	0	42	389					57	88	116
0	17	1201	0	61	671					69	133	224
0	17	1202	0	42	731					55	83	118
0	17	1203	0	42	176
0	17	1204	0	42	731					71	106	134
0	17	1205	0	42	160					52	80	111
0	17	1206	0	42	67					60	92	120
0	17	1207	0	42	642					45	75	105
0	17	1208	0	42	498					101	129	164
0	17	1209	0	42	731					96	159	187
0	17	1210	0	42	731					91	126	154
0	17	1211	0	42	692					73	101	129
0	17	1212	0	42	347					85	113	148
0	17	1213	0	42	669					74	102	137
0	17	1214	0	42	597					62	90	125
0	17	1215	0	42	62					73	101	132
0	17	1216	0	63	731					43	71	106
0	17	1217	0	42	634					71	99	127
0	17	1218	0	42	90					62	94	122
0	17	1219	0	42	731					75	103	138
0	17	1220	0	42	366					44	72	100
0	17	1221	0	42	731					47	104	139
0	17	1222	0	42	547					75	131	159
0	17	1223	0	42	487					64	92	190
0	17	1224	0	42	145					65	96	124
0	17	1225	0	42	86
0	17	1226	0	42	731					77	105	139
0	17	1227	0	42	301					70	98	133
0	17	1228	0	95	257
0	17	1229	0	42	200					60	92	120
0	17	1230	0	42	113
0	17	1231	0	135	731					45	80
0	17	1232	0	42	709					51	86	114
0	18	1233	1	42	468			45	73	45	73	136
0	18	1234	1	42	410			46	81	46	81	109
0	18	1235	1	102	345
0	18	1236	1	42	125			52	83	52	83	141
0	18	1237	1	42	94			52		52	112	171
0	18	1238	1	42	509					91	149	208	144	1	1	1	10	6	1	39.4	4	3	15	176	1	12	6			1	1	6	0	1	37.8	1	0	7
0	18	1239	1	42	498			78	106	78	106	134
0	18	1240	1	42	132					45	76
0	18	1241	1	42	578			64	95	64	95	127
0	18	1242	1	42	186			67	113	67	113	144
0	18	1243	1	42	416			52	87	52	87	115
0	18	1244	1	42	180			61	107	61	107	165
0	18	1245	1	42	89			47		47
0	18	1246	1	42	204			54	89	54	89	131
0	18	1247	1	42	164			49	91	49	91	122
0	18	1248	1	42	99			57		57	117	145
0	18	1249	1	42	359			62	90	62	90	118
0	18	1250	1	42	416			56	84	56	84	119
0	18	1251	1	42	731			52	83	52	83	115
0	18	1252	1	42	254					48	76	104
0	18	1253	1	42	207			57	92	57	92	134
0	18	1254	1	42	169			54	96	54	96	127
0	18	1255	1	42	731					66	107	143
0	18	1256	1	132	731					43	71	137
0	18	1257	1	100	731					74	102	130
0	18	1258	1	42	273					97
0	18	1259	1	42	568					43	74	104
0	18	1260	1	42	731			56	84	56	84	112
0	18	1261	1	42	489			69	97	69	97	125
0	18	1262	1	42	334					64	95	123
0	18	1263	1	42	114
0	18	1264	1	42	374			45	73	45	73	136
0	18	1265	1	72	731			77	105	77	105	140
0	18	1266	1	42	194					43	99
0	18	1267	1	42	731			60	92	60	92	120
0	18	1268	1	42	731			72	100	72	100	128
0	18	1269	1	42	167			57	88	57	88	120
0	18	1270	1	42	330			57	120	57	120	155
0	18	1271	1	42	280					45	91
0	18	1272	1	42	100			58		58
0	18	1273	1	59	534					45
0	18	1274	1	42	494			43	71	43	71	99
0	18	1275	1	66	731
0	18	1276	1	42	55					73	101	132
0	18	1277	1	42	183			68	110	68	110	141
0	18	1278	1	42	259			49	84	49	84	122
0	18	1279	1	42	116			74		74	134	162
0	18	1280	1	42	385					54	117	145
0	18	1281	1	42	147			105		105
0	18	1282	1	42	114
0	18	1283	1	42	175			60	102	60	102	133
0	18	1284	1	42	80			65		65
0	18	1285	1	54	315
0	18	1286	1	42	324			51	86	51	86	114
0	18	1287	1	42	286			45	80	45	80	108
0	18	1288	1	42	627			53	81	53	81	113
0	18	1289	1	42	731					84	112	140
0	18	1290	1	124	731					96	129	161
0	18	1291	1	42	317
0	18	1292	1	44	731					49	79	112
0	18	1293	1	42	144			71	102	71	102	190
0	18	1294	1	42	622			48	76	48	76	109
0	18	1295	1	42	264			54	89	54	89	117
0	18	1296	1	42	227			49	112	49	112	154
0	18	1297	1	72	586					44	138	166
0	18	1298	1	42	144
0	18	1299	1	42	558			47	79	47	79	110
0	18	1300	1	42	433			69	104	69	104	132
0	18	1301	1	42	380			48	83	48	83	111	289	1	1	1	24	9	2	39.4	3	2	16	301	1	2	4			1	1	24	9	2	39.4	3	2	16
0	18	1302	1	95	731					69	97	125
0	18	1303	1	42	506					66	97	125
0	18	1304	1	70	731
0	18	1305	1	42	325			52	87	52	87	115
0	18	1306	1	42	731			69	104	69	104	132
0	18	1307	1	42	111
0	18	1308	1	42	731			77	105	77	105	136
0	18	1309	1	42	287			46	81	46	81	109
0	18	1310	1	97	581					61	102	133
0	18	1311	1	126	731					68	98	222												317	1	9	M			1	1	12	3	2	37.8	4	3	14
0	18	1312	1	42	731			49	77	49	77	108
0	18	1313	1	42	671			66	97	66	97	157																		1	1	7	2	1	38.4	3	2	11
0	18	1314	1	42	606			60	92	60	92	123
0	18	1315	1	42	255			49	77	49	77	105
0	18	1316	1	42	70					76	116	147
0	18	1317	1	42	731			50	78	50	78	106
0	18	1318	1	42	731			43	71	43	71	106
0	19	1319	1	86	731					45	91	119
0	19	1320	1	42	731					88	116	144
0	19	1321	1	42	731			48	76	48	76	111
0	19	1322	1	42	479			86	121	86	121	149
0	19	1323	1	42	159								156	1	1	1	10	7	1	38.2	8	8	15	169	1	12	0			1	1	10	7	1	38.2	8	8	15
0	19	1324	1	42	664			58	93	58	93	121
0	19	1325	1	42	140			60	91	60	91	151
0	19	1326	1	107	731					53	91	123
0	19	1327	1	42	323			53	81	53	81	116
0	19	1328	1	42	381			86	114	86	114	142
0	19	1329	1	42	731			43	71	43	71	104
0	19	1330	1	42	99			54	82	54	82	112
0	19	1331	1	48	731					63	126	175
0	19	1332	1	42	199			58	93	58	93	122
0	19	1333	1	42	484
0	19	1334	1	42	461					52	80	131	331	1	1	1	10	10	1	39.2	1	2	14	338	1	9	0			1	1	10	10	1	39.2	1	2	14
0	19	1335	1	42	469			48	76	48	76	111
0	19	1336	1	42	731					52	82	117
0	19	1337	1	42	566			54	82	54	82	145
0	19	1338	1	42	731			67	95	67	95	123
0	19	1339	1	42	359			71	99	71	99	127	312	1	1	1	8	1	1	38.8	3	1	10	315	1	12	0			1	1	8	1	1	38.8	3	1	10
0	19	1340	1	42	731			66	94	66	94	129
0	19	1341	1	42	154			67	98	67	98	126
0	19	1342	1	42	731			43	78	43	78	106																		1	1	7	1	1	38	3	1	9
0	19	1343	1	42	222			43	78	43	78	106
0	19	1344	1	42	642			78	106	78	106	134																		1	1	9	6	1	38.6	2	1	12
0	19	1345	1	42	102			48	76	48	76	105
0	19	1346	1	42	460			50	78	50	78	106
0	19	1347	1	42	85					89	117	152
0	19	1348	1	42	731
0	19	1349	1	42	415			54	82	54	82	117
0	19	1350	1	42	335			72	131	72	131	163
0	19	1351	1	42	731			122	150	122	150	178
0	19	1352	1	42	72			44		44
0	19	1353	1	42	122			66	94	66	94	126
0	19	1354	1	42	658					93
0	19	1355	1	42	731					99	127	162
0	19	1356	1	102	731					76	104	132
0	19	1357	1	42	731			45	80	45	80	108
0	19	1358	1	42	731			49	77	49	77	112
0	19	1359	1	42	332					59	94													160	1	M	8			1	1	9	0	1	37.8	5	0	8
0	19	1360	1	42	215			67	102	67	102	131
0	19	1361	1	42	211					63	98	127
0	19	1362	1	42	648			87	115	87	115	171
0	19	1363	1	42	731			62	90	62	90	153
0	19	1364	1	42	200			52	87	52	87	116
0	19	1365	1	108	344
0	19	1366	1	42	717			93	156	93	156	184
0	19	1367	1	42	355			67	95	67	95	123
0	19	1368	1	42	466			56	84	56	84	112
0	19	1369	1	60	731			65	93	65	93	127
0	19	1370	1	118	731					57	92	148
0	19	1371	1	42	270			59	94	59	94	122
0	19	1372	1	90	731			95	123	95	123	157
0	19	1373	1	42	416			62	90	62	90	125
0	19	1374	1	42	496			47	75	47	75	103
0	19	1375	1	42	217			73	101	73	101	130
0	19	1376	1	42	442			79	107	79	107	142
0	19	1377	1	42	556			76	104	76	104	139
0	19	1378	1	74	731					79	107	141
0	19	1379	1	42	566			58	93	58	93	156																		1	1	8	3	1	38	1	1	10
0	19	1380	1	42	717			93	156	93	156	212
0	19	1381	1	42	491			74	102	74	102	130
0	19	1382	1	42	598			65	93	65	93	121
0	19	1383	1	42	71			50		50
0	19	1384	1	42	62			45		45
0	19	1385	1	42	381			51	86	51	86	114
0	19	1386	1	42	122			48	83	48	83	111
0	19	1387	1	42	557			45	73	45	73	136
0	19	1388	1	42	340			45	101	45	101	129
0	19	1389	1	42	220			79	114	79	114	143
0	19	1390	1	101	731					75	103	131
0	19	1391	1	42	235			59	87	59	87	122
0	19	1392	1	42	731			73	101	73	101	129
0	19	1393	1	42	133
0	19	1394	1	42	173			96	128	67	96	128
0	19	1395	1	42	277			70	98	70	98	133
0	19	1396	1	42	637			69	97	69	97	125
0	19	1397	1	42	731			57	92	57	92	120
0	19	1398	1	42	640			72	100	72	100	128
0	19	1399	1	42	541			61	89	61	89	124
0	19	1400	1	42	523					49	106	134
0	19	1401	1	42	729			42	70	42	70	105
0	19	1402	1	42	571			59	87	59	87	122
0	19	1403	1	42	124			44	75	44	75	103
0	19	1404	1	42	127
0	19	1405	1	42	731			70	98	70	98	126
0	19	1406	1	42	294			62	97	62	97	125
0	19	1407	1	42	731			49	77	49	77	110
0	19	1408	1	42	731			56	84	56	84	119
0	19	1409	1	42	731			61	96	61	96	127
0	19	1410	1	42	731			67	95	67	95	158
0	19	1411	1	42	703			79	107	79	107	163
0	19	1412	1	42	154					53	89	123
0	19	1413	1	42	731					76	124	152
0	19	1414	1	68	699					100	135	163	519	1	1	1	6	5	1	38.2	5	6	14	548	1	M	8		1	1	1	6	5	1	38.2	5	6	14	1
0	19	1415	1	42	235			59	87	59	87	122
0	19	1416	1	42	731			82	113	82	113	144
0	19	1417	1	42	500			51	79	51	79	107
0	19	1418	1	42	266			94	129	62	94	129
0	19	1419	1	60	731					44	76	104
0	19	1420	1	42	337			46	74	46	74	102
0	19	1421	1	42	353			55	83	55	83	111
0	19	1422	1	42	582			70	98	70	98	133
0	19	1423	1	42	52					63	91	122
0	19	1424	1	42	564					45	80	154
0	19	1425	1	103	731					108	136	170
0	19	1426	1	42	731					59	90	150																		1	1	10	0	1	38.8	3	0	8
0	19	1427	1	42	621			53	81	53	81	109
0	19	1428	1	42	731			63	91	63	91	126
0	19	1429	1	42	585					42	105	136
0	19	1430	1	42	731			43	77	43	77	105
0	19	1431	1	59	731					43	75	103
0	19	1432	1	42	729					66	94	122
0	19	1433	1	42	731			51	79	51	79	134
0	19	1434	1	87	731					68	96	131
0	19	1435	1	42	327			85	120	53	85	120
0	19	1436	1	42	246			130	159	83	130	159
0	19	1437	1	42	731			46	81	46	81	109
0	19	1438	1	42	366			43	78	43	78	106
0	19	1439	1	101	731					134	168	196
0	19	1440	1	42	292			60	95	60	95	123
0	19	1441	1	42	562			47	82	47	82	127																	1	1	1	8	2	1	39.6	4	1	12	0
0	19	1442	1	42	493			76	104	76	104	132
0	19	1443	1	42	693			66	94	66	94	132
0	19	1444	1	42	134			89	117	57	89	117
0	19	1445	1	42	172			63	92	63	92	123
0	19	1446	1	42	336			48	76	48	76	104
0	19	1447	1	42	484			67	95	67	95	126
0	19	1448	1	42	464			47	75	47	75	103
0	19	1449	1	42	525			48	83	48	83	111
0	19	1450	1	42	731					68	108	145
0	19	1451	1	42	161			48	77	48	77	109
0	19	1452	1	42	101			77		77
0	19	1453	1	42	708			84	112	84	112	175																		1	1	8	2	1	38.2	7	2	13
0	19	1454	1	42	433			47	81	47	81	110	389	1	1	1	9	7	1	38	7	7	15	389	1	M	0		1	1	1	9	7	1	38	7	7	15	1
0	19	1455	1	42	691			60	88	60	88	123
0	19	1456	1	78	404
0	19	1457	1	42	537			64	127	64	127	155
0	19	1458	1	42	214					45	73	108
0	19	1459	1	130	731					53
0	19	1460	1	42	553			104	132	104	132	160
0	19	1461	1	42	526			46	74	46	74	109
0	19	1462	1	42	731			52	80	52	80	108
0	19	1463	1	42	272			65	93	65	93	128
0	19	1464	1	42	362
0	19	1465	1	42	731			46	74	46	74	109
0	19	1466	1	42	186			73	102	73	102	134
0	19	1467	1	42	693			62	125	62	125	155																		1	1	10	0	1	38.4	3	0	7
0	19	1468	1	42	194			107	138	51	107	138
0	19	1469	1	42	563			51	79	51	79	142
0	19	1470	1	42	644			76	104	76	104	160
0	19	1471	1	42	116			60	88	60	88	120
0	19	1472	1	42	188			76	104	76	104	158
0	19	1473	1	42	320			57	85	57	85	148																		0	1	7	2	1	38.4	3	1	9
0	19	1474	1	42	214			45	73	45	73	108
0	19	1475	1	42	731			61	89	61	89	117
0	19	1476	1	42	692			68	96	68	96	159
0	19	1477	1	42	390			54	82	54	82	117
0	19	1478	1	42	328			68	96	68	96	131
0	19	1479	1	42	134			57	89	57	89	117
0	19	1480	1	84	731					60	114	148																		1	1	7	0	1	38	2	0	7
0	19	1481	1	42	510			58	93	58	93	121
0	19	1482	1	42	729			42	70	42	70	105
0	20	1483	0	42	107					65	97	127
0	20	1484	0	99	731					53	116	148
0	20	1485	0	42	731					85	116	150
0	20	1486	0	42	731					61	117	148
0	20	1487	0	42	451																			197	1	12	6			1	1	8	5	1	37.6	2	4	13
0	20	1488	0	85	731
0	20	1489	0	42	321					42	73	101
0	20	1490	0	89	731
0	20	1491	0	42	257
0	20	1492	0	42	465					64	92	122
0	20	1493	0	42	486					57	85	113
0	20	1494	0	42	480					44	100	135
0	20	1495	0	120	731
0	20	1496	0	42	231																			152	1	9	0			1	0	13	4	3	37.8	3	2	14
0	20	1497	0	42	58					65	126	154
0	20	1498	0	121	731					50	80
0	20	1499	0	42	225					125	157	185
0	20	1500	0	42	731					45	77	115
0	20	1501	0	42	526					62	90	150
0	20	1502	0	42	504
0	20	1503	0	42	215					68	100	131
0	20	1504	0	42	469					86	117	173
0	20	1505	0	42	731					58	86	146
0	20	1506	0	42	388
0	20	1507	0	42	167					57	134	165
0	20	1508	0	42	731					43	75	103
0	20	1509	0	42	395					90	141	169
0	20	1510	0	105	731
0	20	1511	0	42	611					63	91	123
0	20	1512	0	42	55					116	145	204
0	20	1513	0	42	417					64	146	191
0	20	1514	0	42	53
0	20	1515	0	42	258
0	20	1516	0	51	731					100	131	159
0	20	1517	0	42	411					66	129	157
0	20	1518	0	42	699					46	81	127
0	20	1519	0	42	554					55	90	118
0	20	1520	0	42	487					58	90	146
0	20	1521	0	42	317					54	82	117
0	20	1522	0	42	653					63	96	126
0	20	1523	0	42	68					41	94	129
0	20	1524	0	42	642					52	85	115
0	20	1525	0	42	409					92	155	183
0	20	1526	0	42	254					48	88	119
0	20	1527	0	42	150					46	83
0	20	1528	0	42	552					53	88	116
0	20	1529	0	42	453					72	111
0	20	1530	0	42	189
0	20	1531	0	42	194					66	94	125
0	20	1532	0	42	116
0	20	1533	0	42	688					77	105	140
0	20	1534	0	42	114
0	20	1535	0	42	180					42	70	104
0	20	1536	0	42	192
0	20	1537	0	42	470					66
0	20	1538	0	42	331					63	105	140
0	20	1539	0	42	731					117	156	186
0	20	1540	0	42	731					74	102	137
0	20	1541	0	42	614					66	96
0	20	1542	0	42	273					42	70	105
0	20	1543	0	42	729					52	83	118
0	20	1544	0	42	205					50	84	113
0	20	1545	0	42	731					66	157	192
0	20	1546	0	42	378					61	96	124
0	20	1547	0	42	248
0	20	1548	0	42	491					62	90	118
0	20	1549	0	42	253
0	20	1550	0	42	479					63	93	123
0	20	1551	0	42	614					57	87	118
0	20	1552	0	42	650
0	20	1553	0	42	731					58	88	118
0	20	1554	0	42	183					45	96	137
0	20	1555	0	42	731					46	81	116
0	21	1556	0	42	336					46	74	102
0	21	1557	0	42	237					105	154
0	21	1558	0	42	137					91	128
0	21	1559	0	42	451					42	70	105
0	21	1560	0	42	252					60	114	177
0	21	1561	0	42	395					77	112	140
0	21	1562	0	59	223					65	122	183
0	21	1563	0	42	664					73	107	136
0	21	1564	0	42	280
0	21	1565	0	42	727					45	73	108
0	21	1566	0	42	185					84	139
0	21	1567	0	42	631					45	75	105
0	21	1568	0	42	337					54	82	110
0	21	1569	0	42	731					99	134	190
0	21	1570	0	42	233					62	95	125
0	21	1571	0	42	731					59	115	150
0	21	1572	0	42	83					60	102	134
0	22	1573	0	119	731					60	93	123
0	22	1574	0	127	731					72	100	128
0	22	1575	0	42	129					43	101	133
0	22	1576	0	42	731					48	76	104																	1	1	1	9	3	1	38.8	3	2	12	0
0	22	1577	0	42	731					121	152	185
0	22	1578	0	42	671					55	102	132																		1	1	12	9	1	38	4	5	13
0	22	1579	0	42	642					68	103	131
0	22	1580	0	42	259					49	84	140
0	22	1581	0	42	168					84	116	175
0	22	1582	0	101	731					42	75	105
0	22	1583	0	42	379					106	141	169
0	22	1584	0	42	705					72	100	163
0	22	1585	0	42	731					74	102	165																		1	1	9	8	1	39.8	3	2	14
0	22	1586	0	42	330	504	731			63	98	126
0	22	1587	0	42	731					56	91	126
0	22	1588	0	42	92					64	96	124
0	22	1589	0	42	296
0	22	1590	0	42	669					46	74	102
0	22	1591	0	42	528					77	105	133
0	22	1592	0	42	188					44
0	22	1593	0	42	731					52	80	108
0	22	1594	0	42	731					48	76	111
0	22	1595	0	46	60
0	22	1596	0	42	731					57	113	148
0	22	1597	0	42	116
0	22	1598	0	42	699					69	97	125
0	22	1599	0	133	731					46	74	107
0	22	1600	0	66	731					54	83	113
0	22	1601	0	42	453					61	89	124																	1	1	1	10	5	1	38.2	4	4	13	0
0	22	1602	0	42	232					54	89	117
0	22	1603	0	42	475					52	80	143
0	22	1604	0	42	255					49	77	105
0	22	1605	0	42	549					73	101	129
0	22	1606	0	42	310					72	100	135
0	22	1607	0	42	93					41	69	100
0	22	1608	0	42	211					64	92	127
0	22	1609	0	42	728					60	95	123
0	22	1610	0	42	185
0	22	1611	0	42	731					43	71	99
0	22	1612	0	82	731					56	86	114
0	22	1613	0	42	420					91	126	182
0	22	1614	0	42	73					70	112	147
0	22	1615	0	42	62					69	97
0	22	1616	0	45	731					81	110	138
0	22	1617	0	42	413					53	81	116
0	22	1618	0	42	116
0	22	1619	0	70	209					62	90
0	22	1620	0	42	81					57	88	116
0	22	1621	0	42	248
0	22	1622	0	42	287					46	81	123
0	22	1623	0	42	731					73	129	164
0	22	1624	0	42	355					82	117	145
0	22	1625	0	42	113
0	22	1626	0	42	119					63	91	123
0	22	1627	0	42	731					63	95	130	445	1	1	1	8	1	1	38.4	4	1	9	451	1	12	6			1	1	8	1	1	38.4	4	1	9
0	22	1628	0	42	573					68	153	181
0	22	1629	0	42	670					65	100	131
0	22	1630	0	42	422
0	22	1631	0	42	52					56	147	175
0	22	1632	0	42	731					72	108	136
0	22	1633	0	42	731					55	87	119
0	22	1634	0	73	731					77	105	169
0	22	1635	0	42	352					51	83	142
0	22	1636	0	42	731					57	85	148
0	22	1637	0	42	731					47	75	110
0	22	1638	0	42	731					48	76	136
0	22	1639	0	42	480					60	88	116
0	22	1640	0	42	312					63	91	137
0	22	1641	0	42	463					49	99	133
0	22	1642	0	42	308					67	102	132	223	1	1	1	11	5	1	38	3	3	13	229	1	12	8			1	1	11	5	1	38	3	3	13
0	22	1643	0	42	714					49	84	112
0	22	1644	0	42	549					70	98	189
0	22	1645	0	42	117					65	93	124	54	1	1	1	9	3	1	38	2	1	10	60	1	12	0		1	1	1	9	3	1	38	2	1	10	1
0	22	1646	0	42	598					87	122	150
0	22	1647	0	42	457					93	128	156
0	22	1648	0	42	731					70	98	126
0	22	1649	0	42	107
0	22	1650	0	137	278					72	100	128
0	22	1651	0	42	103					51	79	135
0	22	1652	0	42	60					64
0	22	1653	0	100	731
0	22	1654	0	42	310					72	100	135
0	22	1655	0	42	585					46	74	109
0	22	1656	0	42	122
0	22	1657	0	42	422					62	90	153
0	22	1658	0	44	731					76	112	168
0	22	1659	0	42	731					53	81	116
0	22	1660	0	42	169					50	85	117
0	22	1661	0	42	731					68	97	125
0	22	1662	0	42	171					52	87	119	63	1	1	1	7	0	1	38.4	2	0	7	92	1	1	8			1	1	7	0	1	38.4	2	0	7
0	22	1663	0	42	524					45	73	129
0	22	1664	0	42	626					52	97	128
0	22	1665	0	117	731					58	91	121
0	22	1666	0	42	731					66	94	157
0	22	1667	0	42	112					52	80	119
0	22	1668	0	42	559					45	80	111
0	22	1669	0	42	731					63	92	120
0	22	1670	0	42	589					47	75	166
0	22	1671	0	42	545					48	76	123
0	22	1672	0	42	401					69	104	132
0	22	1673	0	42	600					68	96	131
0	22	1674	0	42	731					41	69	97																		1	0	9	0	1	38	3	0	7
0	22	1675	0	42	553					105	161	189
0	22	1676	0	42	419					87	122	150																	1	1	1	8	6	1	38	4	3	13	0
0	23	1677	0	42	731					116	147	177
0	23	1678	0	97	731					58	94		226	1	1	1	14	4	1	38	3	2	11	248	1	2	4			1	1	14	4	1	38	3	2	11
0	23	1679	0	42	731					43	79
0	23	1680	0	42	415					70	109	161
0	23	1681	0	42	595					68	100	128	357	1	1	1	22	7	1	38.4	6	2	14	363	1	1	8			1	1	22	7	1	38.4	6	2	14
0	23	1682	0	42	731					62	97	125
0	23	1683	0	57	731					106	134	253
0	23	1684	0	42	498					59	90	181
0	23	1685	0	42	731					73	101	129	404	1	1	1	5	2	1	38	4	2	10	428	1	9	8			1	1	5	2	1	38	4	2	10
0	23	1686	0	42	514					70	106	134
0	23	1687	0	42	196
0	23	1688	0	42	77
0	23	1689	0	76	731					59	90	120
0	23	1690	0	42	490					89	117	152
0	23	1691	0	42	272
0	23	1692	0	42	64					90	125	153
0	23	1693	0	42	348					66	122	153
0	23	1694	0	42	505					45	73	108
0	23	1695	0	42	381					64	99	127
0	23	1696	0	42	425					73	101	164
0	23	1697	0	42	242
0	23	1698	0	42	637					113	149	177
0	23	1699	0	42	731					89	121	156
0	23	1700	0	42	357					44	72	100
0	23	1701	0	138	182
0	23	1702	0	42	731					62	98
0	23	1703	0	42	190					59	87	146
0	23	1704	0	42	177
0	23	1705	0	53	731					77	235	287
0	23	1706	0	42	731					59
0	23	1707	0	42	394					48	81	116
0	23	1708	0	42	331					60
0	23	1709	0	52	731					101	129	165
0	23	1710	0	42	119
0	23	1711	0	42	94
0	23	1712	0	81	731
0	23	1713	0	42	332					49	82	117
0	23	1714	0	42	311					57	85	120
0	23	1715	0	42	231					100	187	215
0	23	1716	0	42	300					78	106	256
0	23	1717	0	42	463					55	83	118
0	23	1718	0	42	561					83	125	160
0	23	1719	0	42	456					47	75	118
0	23	1720	0	42	78
0	23	1721	0	42	731					134	197	228
0	23	1722	0	42	202					46	81	109
0	23	1723	0	42	537					49	77	105
0	23	1724	0	42	498					88	122	150
0	23	1725	0	42	504					75	124	155
0	23	1726	0	104	731					64	94	129
0	23	1727	0	42	731					88
0	23	1728	0	42	731					68	103	131
0	23	1729	0	42	731					52	80	115
0	23	1730	0	42	53					51	79	114
0	23	1731	0	42	182					61	124	152
0	23	1732	0	42	575					55	83	118
0	23	1733	0	42	731					85	120	148
0	23	1734	0	42	436					63	98	126
0	23	1735	0	42	240					53	81	116
0	23	1736	0	42	133					60	97	125
0	23	1737	0	42	506					45	75	105
0	23	1738	0	42	92					48	77	108
0	23	1739	0	42	731					89	125
0	23	1740	0	42	359					49	112	140
0	23	1741	0	42	221					55	118	177
0	23	1742	0	42	226
0	23	1743	0	42	731					42	156	188
0	23	1744	0	42	229					47	75	105
0	23	1745	0	42	294					47	79	110
0	23	1746	0	42	448					68	103	131
0	23	1747	0	42	721					68	128	163
0	23	1748	0	42	240					49	112	172
0	23	1749	0	42	537					42	70	98
0	23	1750	0	42	671					45	75	105
0	23	1751	0	42	257					94
0	23	1752	0	42	319
0	23	1753	0	126	731
0	23	1754	0	42	180					44	80	112	149	1	1	1	10	5	2	39	6	4	19	136	1	12	0			1	1	10	5	2	39	6	4	19
0	23	1755	0	42	617					97	125	159
0	23	1756	0	42	464					60	88	116
0	23	1757	0	42	337					76	146	174
0	23	1758	0	42	312	531	731			57
0	23	1759	0	42	586					56	91	147
0	23	1760	0	42	697					58	88	119
0	23	1761	0	42	98					65	96	124
0	23	1762	0	42	104					71	102
0	23	1763	0	42	47					63	98	126
0	24	1764	1	42	260			106	134	75	106	134
0	24	1765	1	42	159
0	24	1766	1	43	731					48	102	160
0	24	1767	1	42	225			99	134	68	99	134
0	24	1768	1	42	684			72	107	72	107	137
0	24	1769	1	42	167			76	104	76	104	136
0	24	1770	1	101	731					64	92	127
0	24	1771	1	42	170			107	139	64	107	139
0	24	1772	1	42	191			65	100	65	100	128
0	24	1773	1	131	731					94	125	175
0	24	1774	1	42	709			65	97	65	97	132
0	24	1775	1	72	731					63	100	210
0	24	1776	1	42	294					65
0	24	1777	1	42	179			88	116	88	116	148
0	24	1778	1	42	234			45	80	45	80	108
0	24	1779	1	42	189					42	81	109
0	24	1780	1	42	500			42	73	42	73	101
0	24	1781	1	89	731
0	24	1782	1	42	63					91	119	151
0	24	1783	1	42	260			106	134	75	106	134
0	24	1784	1	42	320			103	131	67	103	131
0	24	1785	1	42	435			64	92	64	92	281
0	24	1786	1	42	731			44	72	44	72	104
0	24	1787	1	42	519			92	120	92	120	148
0	24	1788	1	42	208			82	117	82	117	145
0	24	1789	1	122	731					57	85	113
0	24	1790	1	42	631			82	110	82	110	141
0	24	1791	1	42	731					62	90	118
0	24	1792	1	42	254			100	128	100	128	163
0	24	1793	1	42	731			52	80	52	80	112
0	24	1794	1	42	84			81		81
0	25	1795	0	42	588					63	130	158
0	25	1796	0	42	96					51	138	170
0	25	1797	0	42	731					48	134	201
0	25	1798	0	42	726					79	110	145
0	25	1799	0	42	731					50	110	169
0	25	1800	0	42	516					58	114
0	25	1801	0	42	731					93	133	161
0	25	1802	0	70	731					65	97	127
0	25	1803	0	42	731					54	107	135
0	25	1804	0	91	731					51	86	118
0	25	1805	0	70	500					42
0	25	1806	0	42	468					66	97	125
0	25	1807	0	42	629					77	109	140
0	25	1808	0	42	731					45	78	106
0	25	1809	0	100	342
0	25	1810	0	42	607					82	149	177
0	25	1811	0	46	731					72	135	163
0	25	1812	0	42	717					42	83	125
0	25	1813	0	42	731					77	105	136
0	25	1814	0	42	731					81	113	169
0	25	1815	0	66	731					69	112	180
0	25	1816	0	42	101					50	78
0	25	1817	0	42	672					56	91	119
0	25	1818	0	42	302					54	82	208
0	25	1819	0	42	69					52	82	143
0	25	1820	0	42	55
0	25	1821	0	42	75					45	77	117
0	25	1822	0	53	340
0	25	1823	0	42	525					67	123	152
0	25	1824	0	42	246					92
0	25	1825	0	42	93					48	106	149
0	25	1826	0	42	681					65	100	128
0	25	1827	0	42	414					75	103	166
0	25	1828	0	42	508					46	78	134
0	25	1829	0	42	722					44	75	106
0	25	1830	0	42	113					68	96	126
0	25	1831	0	42	331					55	111	147
0	26	1832	1	42	517			66	94	66	94	157
0	26	1833	1	42	731					88	116	151
0	26	1834	1	42	731			107	142	107	142	170
0	26	1835	1	42	49					62	91	123
0	26	1836	1	42	384			62	90	62	90	118
0	26	1837	1	42	232					64
0	26	1838	1	42	184			69	97	69	97	128
0	26	1839	1	42	420			63	98	63	98	126																		1	1	9	4	1	38	2	1	10
0	26	1840	1	105	731					81	145	179
0	26	1841	1	42	221			53	81	53	81	109
0	26	1842	1	42	602			60	88	60	88	123
0	26	1843	1	42	625			55	83	55	83	111
0	26	1844	1	42	256					53	88	116
0	26	1845	1	42	731			66	95	66	95	123
0	26	1846	1	42	103			47	75	47	75	107
0	26	1847	1	42	545			76	104	76	104	132
0	26	1848	1	42	145			68	100	68	100	128
0	26	1849	1	42	74
0	26	1850	1	42	101			45	73	45	73	105
0	26	1851	1	42	109			64	92	64	92	122
0	26	1852	1	100	687					145	179	207
0	26	1853	1	42	490			49	77	49	77	105
0	26	1854	1	42	426								316	1	1	1	12	8	1	39.2	4	2	14	347	1	1	8			1	1	12	8	1	39.2	4	2	14
0	26	1855	1	42	43					75	106	138
0	26	1856	1	42	545			66	94	66	94	141
0	26	1857	1	42	438			106	141	106	141	169
0	26	1858	1	42	243			75	103	75	103	135
0	26	1859	1	42	88			43	71	43	71
0	26	1860	1	42	126
0	26	1861	1	42	414			46	81	46	81	109
0	26	1862	1	42	418			61	124	61	124	152
0	26	1863	1	42	154			67	98	67	98	126
0	26	1864	1	42	731			81	116	81	116	172
0	26	1865	1	42	236
0	26	1866	1	42	343			49	77	49	77	112
0	26	1867	1	42	545			66	94	66	94	141
0	26	1868	1	42	731			74	102	74	102	130	319	1	1	1	14	11	1	39	3	3	15	322	1	M	M		1	1	1	14	11	1	39	3	3	15	1
0	26	1869	1	42	555					148	176	211
0	26	1870	1	69	731			70	105	70	105	162
0	26	1871	1	68	429					56	84
0	26	1872	1	42	228
0	26	1873	1	42	731			58	93	58	93	121
0	26	1874	1	42	453					46	78	155
0	26	1875	1	42	700			95	130	95	130	158
0	26	1876	1	42	731			49	80	49	80	140
0	26	1877	1	63	499
0	26	1878	1	42	731			69	97	69	97	125
0	27	1879	1	42	43					54	113	145
0	27	1880	1	42	731			69	98	69	98	126
0	27	1881	1	42	232			89	124	89	124	211
0	27	1882	1	42	731					62	90	125
0	27	1883	1	42	731			43	78	43	78	107
0	27	1884	1	42	95			46	74	46	74
0	27	1885	1	42	295			53	81	53	81	116
0	27	1886	1	42	731			76	104	76	104	132
0	27	1887	1	55	731			63	98	63	98	127
0	27	1888	1	42	731			65	94	65	94	122
0	27	1889	1	42	731			48	76	48	76	139
0	27	1890	1	42	714					66	105	214
0	27	1891	1	42	127			78	106	78	106	138
0	27	1892	1	42	578			43	71	43	71	106
0	27	1893	1	42	485					50	81
0	27	1894	1	42	376			51	86	51	86	114
0	27	1895	1	42	283			112	140	112	140	175
0	27	1896	1	119	731					71	101	134
0	27	1897	1	42	305			71	106	71	106	134
0	27	1898	1	42	546			74	102	74	102	130
0	27	1899	1	42	112			63	91	63	91	153
0	27	1900	1	42	461			45	73	45	73	108
0	27	1901	1	42	731			47	75	47	75	110	366	1	1	1	13	19	2	38.6	3	2	15	377	1	M	8			1	1	13	19	2	38.6	3	2	15
0	27	1902	1	42	580			45	73	45	73	108
0	27	1903	1	42	731			45	73	45	73	101
0	27	1904	1	42	509					160	188	237
0	27	1905	1	42	731			74	102	74	102	130
0	27	1906	1	42	485			69	97	69	97	132
0	27	1907	1	42	334			44	72	44	72	100
0	27	1908	1	42	129					90
0	27	1909	1	42	731			71	100	71	100	128
0	27	1910	1	42	366			76	132	76	132	167
0	27	1911	1	42	731			43	78	43	78	106
0	27	1912	1	42	405					52	80	115
0	27	1913	1	82	191
0	27	1914	1	42	186			78	106	78	106	165
0	27	1915	1	42	206					84	126	175
0	27	1916	1	42	117			68	96	68	96	128
0	27	1917	1	42	85	588	731	47	75	47	75	110
0	27	1918	1	112	731					64	120	155
0	27	1919	1	42	289			55	90	55	90	118																		1	1	8	4	1	38.4	3	2	11
0	27	1920	1	42	510			66	122	66	122	157
0	27	1921	1	42	151			43	71	43	71	102
0	27	1922	1	48	731			56	120	56	120	148
0	27	1923	1	88	731					68	96	131
0	27	1924	1	42	162					48	104	132
0	27	1925	1	42	153			45	73	45	73	104
0	27	1926	1	42	727			66	101	66	101	129
0	27	1927	1	42	684			54	82	54	82	117
0	27	1928	1	42	158			50	78	50	78	109
0	27	1929	1	47	731					81	109	200
0	27	1930	1	42	527			55	83	55	83	111
0	27	1931	1	42	731					65	110	176
0	27	1932	1	42	119			70		70	130	158
0	27	1933	1	42	272			73	101	73	101	129	232	1	1	1	8	4	1	38	2	2	11	228	1	12	0			1	1	8	4	1	38	2	2	11
0	27	1934	1	42	71			50		50	82	110
0	27	1935	1	42	731			50	78	50	78	106
0	27	1936	1	42	731			46	74	46	74	137
0	27	1937	1	42	283			49	112	49	112	140
0	27	1938	1	42	668			70	105	70	105	133
0	27	1939	1	42	358			68	96	68	96	124
0	27	1940	1	42	731					50	120	148
0	27	1941	1	42	241			70	98	70	98	133
0	27	1942	1	42	64			43		43	75	103
0	27	1943	1	42	569			62	97	62	97	125
0	27	1944	1	52	731			60	95	60	95	124																		1	1	15	0	1	38.2	5	0	8
0	27	1945	1	42	64			43		43	75	103
0	27	1946	1	131	731					48	83	111
0	27	1947	1	42	731			46	81	46	81	110
0	27	1948	1	42	437			49	84	49	84	112
0	27	1949	1	42	639			76	104	76	104	132
0	27	1950	1	42	731			73	101	73	101	129
0	27	1951	1	42	731					165	199	234
0	27	1952	1	42	217			46	74	46	74	109
0	27	1953	1	42	74					113	144	204
0	27	1954	1	42	650			52	87	52	87	115																		1	1	12	0	1	38	6	0	9
0	27	1955	1	42	637					56	102	130
0	27	1956	1	42	731			49	105	49	105	140																		1	1	4	0	1	38	2	0	6
0	27	1957	1	42	633			70	98	70	98	161
0	27	1958	1	42	573			66	101	66	101	129
0	27	1959	1	42	216			45	73	45	73	108
0	27	1960	1	44	731			52	87	52	87	116
0	27	1961	1	42	724			63	98	63	98	126
0	27	1962	1	42	166			58	86	58	86	117
0	27	1963	1	42	196			76	104	76	104	139
0	27	1964	1	42	731			56	84	56	84	112
0	27	1965	1	42	455			67	102	67	102	130
0	27	1966	1	42	194			92	127	92	127	155
0	27	1967	1	42	731			67	102	67	102	130
0	27	1968	1	42	361			71	99	71	99	127
0	27	1969	1	42	477			61	89	61	89	152
0	27	1970	1	42	452			64	99	64	99	162
0	27	1971	1	42	731			67	95	67	95	130
0	27	1972	1	42	381			56	91	56	91	147
0	28	1973	0	42	583					65	93	128
0	28	1974	0	42	731					49	77	113
0	28	1975	0	42	133					60
0	28	1976	0	42	300	497	577			59	87	129
0	28	1977	0	42	49
0	28	1978	0	42	90
0	28	1979	0	42	162
0	28	1980	0	42	203								236	0	1	1	12	7	1	39.4	4	2	14	245	1	M	M			1	1	12	7	1	39.4	4	2	14
0	28	1981	0	42	190
0	28	1982	0	42	478					51	79	107
0	28	1983	0	77	731					67	102	257
0	28	1984	0	42	731					44	75	103
0	28	1985	0	87	731					77	112	140
0	28	1986	0	42	78
0	28	1987	0	42	565					47	75	110
0	28	1988	0	61	699					47	76	108
0	28	1989	0	42	505					134	162	195
0	28	1990	0	42	731					43	78	108
0	28	1991	0	42	171					45	80	108
0	28	1992	0	42	324					72	107	135
0	28	1993	0	42	381					71	101	129
0	28	1994	0	42	302
0	28	1995	0	79	731					69	104	132
0	28	1996	0	42	440					55	83	118
0	28	1997	0	42	356					76	104	139
0	28	1998	0	42	137					43	71	106
0	29	1999	1	42	568			60	95	60	95	158
[truncated: 10,318 more rows]
